# Supplementary material for: Fear memory regulation by the cAMP signaling pathway as an index of reexperiencing symptoms in posttraumatic stress disorder
Source: Mol Psychiatry. 2024 Feb 27;29(7):2105–16. doi: 10.1038/s41380-024-02453-4 (PMC11408251; doi:10.1038/s41380-024-02453-4)
Supplement: Supplementary file 2 — Supplementary Tables S1–S6 [file 41380_2024_2453_MOESM2_ESM.xlsx]

## Sheet: Table S1
	Supplementary Table 1. Demographic and clinical characteristics of PTSD women and healthy control women.
	Variable		PTSD patients	Healthy controls	Analysis
			(n = 32)	(n = 16)	Statistic	d.f.	p
	Age, years: mean ± SD		38.3 ± 9.5	36.0 ± 13.4	t = 0.61	22.8	0.55
	Education levela: median (25-75th percentile)		3.00 (3.00-4.00)	3.00 (3.00-4.00)	Mann-Whitney U = 241.5		0.74
	Smoking: yes, n (%)		6 (18.8)	3 (18.8)	χ2 = 0.0	1	1
	Body mass index: mean ± SD		22.6 ± 3.4	18.9 ± 1.5	t = 5.1	45.5	< 0.001
	Type of index trauma
		Interpersonal violence: yes, n (%)	28 (87.5)	N.A.
		Other: yes, n (%)	4 (12.5)	N.A.
	Outpatients/inpatients: n/n		31/1	N.A.
	Duration of illness, < 6 months / 6 months to 3 years / 3 to 5 years / 5 years or more: n/n/n/n		0/6/5/21	N.A.
	Comorbid psychiatric disorder, any: yes, n (%)		26 (81.3)	N.A.
		Major depressive disorder: yes, n (%)	21 (65.6)	N.A.
		Anxiety disorder: yes, n (%)	17 (53.1)	N.A.
	Psychotropic medication, any: yes, n (%)		25 (78.1)	N.A.
		Antidepressants: yes, n (%)	20 (62.5)	N.A.
		Anxiolytics: yes, n (%)	21 (65.6)	N.A.
		Antipsychotics: yes, n (%)	9 (28.1)	N.A.
		Mood stabilizers: yes, n (%)	4 (12.5)	N.A.
		Hypnotics: yes, n (%)	15 (46.9)	N.A.
	IES-Rb, total score: mean ± SD		51.3 ± 18.0	N.A.
		Reexperiencing (Intrusion): mean ± SD	17.7 ± 7.7	N.A.
		Avoidance: mean ± SD	18.9 ± 8.2	N.A.
		Hyperarousal: mean ± SD	14.8 ± 5.6	N.A.
	STAI-State, total score: mean ± SD		51.1 ± 9.6	38.4 ± 8.9	t = 4.4	46	< 0.001
	STAI-Trait, total score: mean ± SD		64.0 ± 7.9	41.5 ± 10.6	t = 8.3	46	< 0.001
	BDI-II, total score: mean ± SD		33.1 ± 13.5	8.4 ± 5.4	t = 9.0	44.5	< 0.001
	Abbreviations: PTSD, posttraumatic stress disorder; d.f., degree of freedom; SD, standard deviation; N.A., not applicable; IES-R, Impact of Event Scale-Revised; STAI, State-Trait Anxiety Inventory; BDI-II, Beck Depression Inventory-II.
	Notes: aCoded as follows: 1, junior high school graduate; 2, high school graduate; 3, some college graduate / partial university; 4, university graduate; 5, graduate school graduate.
	bn = 31.

## Sheet: Table S2
	Supplementary Table 2. The top 97 genes overlapping between 2 datasets.
	Gene Symbol	Human PTSD "Reexperiencing"			Mouse “Fear memory-retrieval"		Entrez Gene Name
		Correlation Pearson's r	p value		Fold Change	FDR q-value
	RBM39	-0.539595	0.00173179		-1.512	5.5e-06	RNA binding motif protein 39
	RBM39	-0.525483	0.00239983		-1.512	5.5e-06	RNA binding motif protein 39
	DNAJB6	-0.523899	0.00248717		-1.517	0.000109	DnaJ heat shock protein family (Hsp40) member B6
	PTGR2	-0.514705	0.0030506		-1.565	1.09e-05	prostaglandin reductase 2
	PPID	-0.511054	0.00330314		-1.54	5.95e-06	peptidylprolyl isomerase D
	HNRNPC	-0.50521	0.00374488		-1.457	4.67e-05	heterogeneous nuclear ribonucleoprotein C (C1/C2)
	TMEM33	-0.504565	0.0037966		-1.8	6.88e-11	transmembrane protein 33
	RADIL	0.503309	0.00389911		4.571	0	Rap associating with DIL domain
	VPS4B	-0.503212	0.00390714		-1.493	5.96e-05	vacuolar protein sorting 4 homolog B
	DNAJB6	-0.501534	0.00404804		-1.517	0.000109	DnaJ heat shock protein family (Hsp40) member B6
	UTP6	-0.498337	0.00432858		-1.437	0.000394	UTP6, small subunit processome component
	ATL3	-0.491197	0.00501601		-1.757	1.65e-08	atlastin GTPase 3
	RTCA	0.482257	0.00600666		1.571	2.58e-05	RNA 3'-terminal phosphate cyclase
	IDH1	-0.481797	0.00606177		-1.463	0.000366	isocitrate dehydrogenase (NADP(+)) 1, cytosolic
	ST3GAL3	0.479182	0.00638386		1.783	6.04e-09	ST3 beta-galactoside alpha-2,3-sialyltransferase 3
	TLE1	0.476764	0.00669449		1.633	1.5e-07	transducin like enhancer of split 1
	ITGB5	0.475551	0.00685508		2.003	1.89e-12	integrin subunit beta 5
	RPGR	-0.472621	0.00725662		-1.578	0.000196	retinitis pigmentosa GTPase regulator
	PEX5	0.468535	0.00784967		1.569	5.23e-06	peroxisomal biogenesis factor 5
	SMIM13	-0.464901	0.00841125		-1.514	5.16e-06	small integral membrane protein 13
	PPP6C	-0.460988	0.00905372		-1.676	7.27e-08	protein phosphatase 6 catalytic subunit
	TRIP4	-0.460328	0.00916605		-1.613	1.67e-06	thyroid hormone receptor interactor 4
	PTBP3	-0.459258	0.00935073		-2.267	0	polypyrimidine tract binding protein 3
	BZW1	-0.458437	0.00949451		-1.707	1.87e-09	basic leucine zipper and W2 domains 1
	ACTR3	-0.457638	0.00963619		-1.492	1.07e-05	ARP3 actin related protein 3 homolog
	RLF	-0.456364	0.00986577		-1.443	0.000301	rearranged L-myc fusion
	PDE4B	-0.455099	0.0100984		-1.397	0.000999	phosphodiesterase 4B
	DHX15	-0.454015	0.0103013		-1.644	5.66e-08	DEAH-box helicase 15
	ADAM10	-0.453586	0.0103825		-1.446	0.000149	ADAM metallopeptidase domain 10
	ELMOD2	-0.451332	0.0108185		-1.762	1.24e-06	ELMO domain containing 2
	CUL3	-0.451204	0.0108437		-1.657	1.8e-08	cullin 3
	DOCK11	-0.446979	0.0117039		-1.513	0.00037	dedicator of cytokinesis 11
	TNXB	0.446728	0.0117568		2.754	0	tenascin XB
	YME1L1	-0.446696	0.0117637		-1.868	4.6e-12	YME1 like 1 ATPase
	RAI1	0.445098	0.0121051		5.05	0	retinoic acid induced 1
	RPRML	0.444102	0.012322		23.254	0	reprimo like
	C6orf106	0.440207	0.0132021		1.461	3.52e-05	chromosome 6 open reading frame 106
	RAB1A	-0.438815	0.0135292		-1.522	4.19e-06	RAB1A, member RAS oncogene family
	SPPL2A	-0.438376	0.0136336		-1.672	1.15e-07	signal peptide peptidase like 2A
	ACSL4	-0.43671	0.0140366		-1.78	2.35e-10	acyl-CoA synthetase long-chain family member 4
	SCLY	0.436687	0.0140423		1.929	3.67e-05	selenocysteine lyase
	EIF4G2	-0.436149	0.0141745		-1.557	5.01e-07	eukaryotic translation initiation factor 4 gamma 2
	SDSL	0.434921	0.0144803		7.112	4.01e-09	serine dehydratase like
	HPS1	0.434775	0.014517		1.821	3.52e-08	HPS1, biogenesis of lysosomal organelles complex 3 subunit 1
	SSR1	-0.433384	0.0148707		-1.415	0.000293	signal sequence receptor subunit 1
	SEMA3C	-0.433039	0.0149596		-1.521	8.98e-05	semaphorin 3C
	HNRNPLL	-0.431333	0.0154053		-1.478	7.38e-05	heterogeneous nuclear ribonucleoprotein L like
	PTGS2	-0.43133	0.0154062		-1.59	1e-05	prostaglandin-endoperoxide synthase 2
	SPTB	0.430316	0.0156763		1.732	2.74e-10	spectrin beta, erythrocytic
	GNAZ	0.429992	0.0157635		2.336	1.42e-05	G protein subunit alpha z
	ANKRD12	-0.429644	0.0158576		-1.566	2.68e-06	ankyrin repeat domain 12
	FAM49B	-0.429388	0.0159272		-1.804	3.72e-11	family with sequence similarity 49 member B
	RAP1A	-0.42882	0.0160823		-2.152	1.22e-14	RAP1A, member of RAS oncogene family
	DCP2	-0.428732	0.0161065		-1.421	0.000338	decapping mRNA 2
	SLC36A4	-0.428401	0.0161975		-1.403	0.000662	solute carrier family 36 member 4
	YWHAZ	-0.42808	0.0162862		-1.402	0.000233	tyrosine 3-monooxygenase/tryptophan 5-monooxygenase activation protein zeta
	ENPP2	-0.427182	0.0165365		-1.428	0.000189	ectonucleotide pyrophosphatase/phosphodiesterase 2
	POLR2B	-0.426138	0.0168318		-1.404	0.000688	RNA polymerase II subunit B
	GPM6B	-0.42552	0.0170083		-1.768	2.27e-11	glycoprotein M6B
	SLITRK2	-0.425441	0.0170311		-1.82	2.35e-09	SLIT and NTRK like family member 2
	KDM3A	-0.424207	0.0173891		-1.432	0.000619	lysine demethylase 3A
	PKDCC	0.423851	0.0174934		5.039	0	protein kinase domain containing, cytoplasmic
	SIKE1	-0.423413	0.0176227		-1.415	0.000661	suppressor of IKBKE 1
	HNRNPC	-0.423349	0.0176416		-1.457	4.67e-05	heterogeneous nuclear ribonucleoprotein C (C1/C2)
	TM9SF3	-0.422886	0.0177791		-1.497	1.11e-05	transmembrane 9 superfamily member 3
	GP1BB	0.422105	0.0180132		4.209	8.05e-14	glycoprotein Ib platelet beta subunit
	AK3	-0.42116	0.0182996		-1.607	5.53e-07	adenylate kinase 3
	TNKS2	-0.420118	0.01862		-1.472	2.72e-05	tankyrase 2
	TM9SF2	-0.419864	0.0186987		-1.51	8.96e-06	transmembrane 9 superfamily member 2
	DNAJC3	-0.419502	0.0188115		-1.442	0.000243	DnaJ heat shock protein family (Hsp40) member C3
	XRN2	-0.418983	0.0189743		-1.588	2.42e-06	5'-3' exoribonuclease 2
	ASPSCR1	0.417958	0.019299		2.429	0	ASPSCR1, UBX domain containing tether for SLC2A4
	CEP170	-0.414651	0.0203777		-1.632	3.73e-07	centrosomal protein 170
	EIF4G2	-0.411677	0.0213902		-1.557	5.01e-07	eukaryotic translation initiation factor 4 gamma 2
	JMJD1C	-0.411105	0.0215894		-1.528	5.5e-06	jumonji domain containing 1C
	SERINC1	-0.411021	0.0216188		-1.579	1.79e-07	serine incorporator 1
	NKAP	-0.410918	0.021655		-1.797	4.94e-07	NFKB activating protein
	ARID4B	-0.410048	0.0219622		-1.549	6.49e-06	AT-rich interaction domain 4B
	NUP153	-0.40905	0.0223184		-1.429	0.000475	nucleoporin 153
	WLS	-0.407781	0.0227788		-1.577	8.23e-05	wntless Wnt ligand secretion mediator
	CCAR1	-0.407131	0.0230173		-1.561	5.45e-06	cell division cycle and apoptosis regulator 1
	GCC2	-0.405934	0.0234626		-1.468	6.47e-05	GRIP and coiled-coil domain containing 2
	SORBS2	-0.40514	0.0237616		-1.495	3.96e-05	sorbin and SH3 domain containing 2
	ARF4	-0.404317	0.0240748		-1.466	6.58e-05	ADP ribosylation factor 4
	CAPZA1	-0.403622	0.0243421		-1.595	0.000236	capping actin protein of muscle Z-line alpha subunit 1
	FAM45A	-0.403368	0.0244404		-1.709	2.95e-07	family with sequence similarity 45 member A
	B4GALNT1	0.402461	0.024794		2.289	0	beta-1,4-N-acetyl-galactosaminyltransferase 1
	MAPRE1	-0.402424	0.0248082		-1.456	9.66e-05	microtubule associated protein RP/EB family member 1
	PELI1	-0.402231	0.0248842		-1.521	2.9e-05	pellino E3 ubiquitin protein ligase 1
	TMEM59	-0.402014	0.0249696		-1.444	0.000112	transmembrane protein 59
	PRDX3	-0.401802	0.0250533		-1.546	1.09e-05	peroxiredoxin 3
	RICTOR	-0.401364	0.025227		-1.535	9.99e-06	RPTOR independent companion of MTOR complex 2
	GPBP1	-0.401221	0.0252838		-1.676	1.53e-08	GC-rich promoter binding protein 1
	CAPZA1	-0.401136	0.0253177		-1.595	0.000236	capping actin protein of muscle Z-line alpha subunit 1
	FAM126B	-0.401033	0.0253589		-2.141	0	family with sequence similarity 126 member B
	CCNK	0.400665	0.0255063		1.5	0.000493	cyclin K
	SNX6	-0.400055	0.0257521		-1.535	5.9e-05	sorting nexin 6
	Sorted by absolute values of correlation coefficients (i.e., |r|) for the human PTSD reexperiencing symptoms in descending order.
	Gene Symbol is represented by human gene nomenclature; For mice, Gene Symbol is italicized, with only the first letter in upper-case (e.g., Pde4b).

## Sheet: Table S3
	Supplementary Table 3. Genes highly coexpressed (Pearson's |r| > 0.6) with PDE4B in the microarray data of human total sample (patients and controls combined: N = 48).
	ProbeName	Pearson's r	Gene symbol	Description
	A_23_P74278	1	PDE4B	Homo sapiens phosphodiesterase 4B, cAMP-specific (PDE4B), transcript variant d, mRNA [NM_001037341]
	A_23_P212545	0.809674	RAB5A	Homo sapiens RAB5A, member RAS oncogene family (RAB5A), transcript variant 1, mRNA [NM_004162]
	A_23_P76799	0.807225	BAZ1A	Homo sapiens bromodomain adjacent to zinc finger domain, 1A (BAZ1A), transcript variant 1, mRNA [NM_013448]
	A_24_P941441	0.799045	GNA13	Homo sapiens guanine nucleotide binding protein (G protein), alpha 13 (GNA13), transcript variant 1, mRNA [NM_006572]
	A_23_P211047	0.795109	BACH1	Homo sapiens BTB and CNC homology 1, basic leucine zipper transcription factor 1 (BACH1), transcript variant 1, mRNA [NM_206866]
	A_24_P191417	0.791364	NAB1	Homo sapiens NGFI-A binding protein 1 (EGR1 binding protein 1) (NAB1), mRNA [NM_005966]
	A_23_P30175	0.787903	ERBB2IP	Homo sapiens erbb2 interacting protein (ERBB2IP), transcript variant 2, mRNA [NM_018695]
	A_32_P193322	0.787028	RICTOR	Homo sapiens RPTOR independent companion of MTOR, complex 2 (RICTOR), transcript variant 1, mRNA [NM_152756]
	A_23_P102060	0.786429	SSFA2	Homo sapiens sperm specific antigen 2 (SSFA2), transcript variant 2, mRNA [NM_006751]
	A_23_P215787	0.776637	HBP1	Homo sapiens HMG-box transcription factor 1 (HBP1), transcript variant 2, mRNA [NM_012257]
	A_23_P207666	0.774948	USP32	Homo sapiens ubiquitin specific peptidase 32 (USP32), mRNA [NM_032582]
	A_23_P98910	0.768987	LRMP	Homo sapiens lymphoid-restricted membrane protein (LRMP), transcript variant 1, mRNA [NM_006152]
	A_24_P55465	0.767638	MTPN	Homo sapiens myotrophin (MTPN), mRNA [NM_145808]
	A_33_P3244818	0.767213	RSBN1L	Homo sapiens round spermatid basic protein 1-like (RSBN1L), mRNA [NM_198467]
	A_23_P202565	0.766384	SHOC2	Homo sapiens soc-2 suppressor of clear homolog (C. elegans) (SHOC2), transcript variant 1, mRNA [NM_007373]
	A_33_P3371055	0.765793	RAB1A	Homo sapiens RAB1A, member RAS oncogene family (RAB1A), transcript variant 1, mRNA [NM_004161]
	A_23_P361584	0.765659	TMEM154	Homo sapiens transmembrane protein 154 (TMEM154), mRNA [NM_152680]
	A_23_P20225	0.764924	RRM2B	Homo sapiens ribonucleotide reductase M2 B (TP53 inducible) (RRM2B), transcript variant 1, mRNA [NM_015713]
	A_23_P201951	0.760352	ARID4B	Homo sapiens AT rich interactive domain 4B (RBP1-like) (ARID4B), transcript variant 1, mRNA [NM_016374]
	A_33_P3361202	0.758365	CCSAP	Homo sapiens centriole, cilia and spindle-associated protein (CCSAP), mRNA [NM_145257]
	A_23_P152356	0.757829	ZNF200	Homo sapiens zinc finger protein 200 (ZNF200), transcript variant 1, mRNA [NM_003454]
	A_24_P250922	0.755817	PTGS2	Homo sapiens prostaglandin-endoperoxide synthase 2 (prostaglandin G/H synthase and cyclooxygenase) (PTGS2), mRNA [NM_000963]
	A_33_P3316928	0.754767	PELI1	Homo sapiens pellino E3 ubiquitin protein ligase 1 (PELI1), mRNA [NM_020651]
	A_24_P82630	0.753679	SMCHD1	Homo sapiens structural maintenance of chromosomes flexible hinge domain containing 1 (SMCHD1), mRNA [NM_015295]
	A_24_P56388	0.752032	HIF1A	Homo sapiens hypoxia inducible factor 1, alpha subunit (basic helix-loop-helix transcription factor) (HIF1A), transcript variant 2, mRNA [NM_181054]
	A_23_P133648	0.751898	FAM8A1	Homo sapiens family with sequence similarity 8, member A1 (FAM8A1), mRNA [NM_016255]
	A_23_P120048	0.750971	BAZ2B	Homo sapiens bromodomain adjacent to zinc finger domain, 2B (BAZ2B), transcript variant 1, mRNA [NM_013450]
	A_33_P3321150	0.750185	CUL3	Homo sapiens cullin 3 (CUL3), transcript variant 1, mRNA [NM_003590]
	A_23_P303260	0.746597	STX7	Homo sapiens syntaxin 7 (STX7), mRNA [NM_003569]
	A_23_P156497	0.746022	ELOVL5	Homo sapiens ELOVL fatty acid elongase 5 (ELOVL5), transcript variant 1, mRNA [NM_021814]
	A_23_P23947	0.743014	MAP3K8	Homo sapiens mitogen-activated protein kinase kinase kinase 8 (MAP3K8), transcript variant 1, mRNA [NM_005204]
	A_33_P3359753	0.741118	CCSAP	Homo sapiens centriole, cilia and spindle-associated protein (CCSAP), mRNA [NM_145257]
	A_23_P102542	0.739781	AFTPH	Homo sapiens aftiphilin (AFTPH), transcript variant 1, mRNA [NM_203437]
	A_23_P6914	0.739033	OSBPL11	Homo sapiens oxysterol binding protein-like 11 (OSBPL11), mRNA [NM_022776]
	A_32_P34552	0.738567	POLB	Homo sapiens polymerase (DNA directed), beta (POLB), mRNA [NM_002690]
	A_24_P150874	0.737901	GNA13	Homo sapiens guanine nucleotide binding protein (G protein), alpha 13 (GNA13), transcript variant 1, mRNA [NM_006572]
	A_33_P3309526	0.737391	PTPRC	Homo sapiens protein tyrosine phosphatase, receptor type, C (PTPRC), transcript variant 1, mRNA [NM_002838]
	A_33_P3271323	0.737205	RHOQ	Homo sapiens ras homolog family member Q (RHOQ), mRNA [NM_012249]
	A_24_P286054	0.737204	ZFYVE16	Homo sapiens zinc finger, FYVE domain containing 16 (ZFYVE16), transcript variant 2, mRNA [NM_001105251]
	A_33_P3291484	0.736509	ST8SIA4	Homo sapiens ST8 alpha-N-acetyl-neuraminide alpha-2,8-sialyltransferase 4 (ST8SIA4), transcript variant 1, mRNA [NM_005668]
	A_24_P322369	0.73628	VPS4B	Homo sapiens vacuolar protein sorting 4 homolog B (S. cerevisiae) (VPS4B), mRNA [NM_004869]
	A_33_P3381127	0.735137	FAS	Homo sapiens Fas cell surface death receptor (FAS), transcript variant 1, mRNA [NM_000043]
	A_24_P387869	0.734156	PKN2	Homo sapiens protein kinase N2 (PKN2), mRNA [NM_006256]
	A_23_P19702	0.734073	TAB2	Homo sapiens TGF-beta activated kinase 1/MAP3K7 binding protein 2 (TAB2), transcript variant 1, mRNA [NM_015093]
	A_24_P40417	0.732371	FMR1	Homo sapiens fragile X mental retardation 1 (FMR1), transcript variant ISO1, mRNA [NM_002024]
	A_23_P168882	0.73011	TP53INP1	Homo sapiens tumor protein p53 inducible nuclear protein 1 (TP53INP1), transcript variant 1, mRNA [NM_033285]
	A_23_P77160	0.730065	RNF111	Homo sapiens ring finger protein 111 (RNF111), transcript variant 2, mRNA [NM_017610]
	A_21_P0008807	0.729992	lnc-OR4M2-7	HUMTNL12 ORF2 {Homo sapiens} (exp=-1; wgp=0; cg=0), partial (10%) [THC2577654]
	A_23_P390172	0.729688	RNASEL	Homo sapiens ribonuclease L (2',5'-oligoisoadenylate synthetase-dependent) (RNASEL), mRNA [NM_021133]
	A_24_P372625	0.729567	RNF141	Homo sapiens ring finger protein 141 (RNF141), mRNA [NM_016422]
	A_23_P251937	0.728603	CPEB4	Homo sapiens cytoplasmic polyadenylation element binding protein 4 (CPEB4), mRNA [NM_030627]
	A_24_P66125	0.728394	STAG2	Homo sapiens stromal antigen 2 (STAG2), transcript variant 1, mRNA [NM_001042749]
	A_33_P3244669	0.727623	TMEM30A	Homo sapiens transmembrane protein 30A (TMEM30A), transcript variant 1, mRNA [NM_018247]
	A_23_P305723	0.725187	MIER1	Homo sapiens mesoderm induction early response 1, transcriptional regulator (MIER1), transcript variant 1, mRNA [NM_020948]
	A_33_P3369058	0.724162	LRRK2	Homo sapiens leucine-rich repeat kinase 2 (LRRK2), mRNA [NM_198578]
	A_24_P414376	0.724063	KLF3	Homo sapiens Kruppel-like factor 3 (basic) (KLF3), mRNA [NM_016531]
	A_24_P11791	0.723541	KPNA4	Homo sapiens karyopherin alpha 4 (importin alpha 3) (KPNA4), mRNA [NM_002268]
	A_23_P128166	0.723284	RAB21	Homo sapiens RAB21, member RAS oncogene family (RAB21), mRNA [NM_014999]
	A_33_P3399453	0.723264	CAPZA1	Homo sapiens capping protein (actin filament) muscle Z-line, alpha 1 (CAPZA1), mRNA [NM_006135]
	A_32_P171313	0.722503	GNB4	Homo sapiens guanine nucleotide binding protein (G protein), beta polypeptide 4 (GNB4), mRNA [NM_021629]
	A_32_P6344	0.722166	MAP2K4	Homo sapiens mitogen-activated protein kinase kinase 4 (MAP2K4), transcript variant 1, mRNA [NM_003010]
	A_23_P350187	0.721694	TET2	Homo sapiens tet methylcytosine dioxygenase 2 (TET2), transcript variant 1, mRNA [NM_001127208]
	A_23_P211957	0.721518	TGFBR2	Homo sapiens transforming growth factor, beta receptor II (70/80kDa) (TGFBR2), transcript variant 1, mRNA [NM_001024847]
	A_33_P3223467	0.721184	VCPIP1	Homo sapiens valosin containing protein (p97)/p47 complex interacting protein 1 (VCPIP1), mRNA [NM_025054]
	A_23_P207399	0.720884	NBR1	Homo sapiens neighbor of BRCA1 gene 1 (NBR1), transcript variant 1, mRNA [NM_005899]
	A_22_P00000428	0.720677	lnc-AC073263.1-2	Homo sapiens cDNA FLJ41871 fis, clone OCBBF2008790. [AK123865]
	A_23_P22433	0.719861	RP2	Homo sapiens retinitis pigmentosa 2 (X-linked recessive) (RP2), mRNA [NM_006915]
	A_23_P204550	0.718895	SCYL2	Homo sapiens SCY1-like 2 (S. cerevisiae) (SCYL2), mRNA [NM_017988]
	A_23_P71433	0.718704	UBE2W	Homo sapiens ubiquitin-conjugating enzyme E2W (putative) (UBE2W), transcript variant 1, mRNA [NM_001001481]
	A_32_P74712	0.718234	SENP2	Homo sapiens SUMO1/sentrin/SMT3 specific peptidase 2 (SENP2), mRNA [NM_021627]
	A_24_P81841	0.71753	CDKN1B	Homo sapiens cyclin-dependent kinase inhibitor 1B (p27, Kip1) (CDKN1B), mRNA [NM_004064]
	A_23_P213247	0.716655	FBXL5	Homo sapiens F-box and leucine-rich repeat protein 5 (FBXL5), transcript variant 1, mRNA [NM_012161]
	A_23_P134125	0.715905	MAP3K5	Homo sapiens mitogen-activated protein kinase kinase kinase 5 (MAP3K5), mRNA [NM_005923]
	A_23_P256342	0.715399	SNX13	Homo sapiens sorting nexin 13 (SNX13), mRNA [NM_015132]
	A_23_P167595	0.713838	UBE2B	Homo sapiens ubiquitin-conjugating enzyme E2B (UBE2B), mRNA [NM_003337]
	A_24_P82419	0.713667	H3F3C	Homo sapiens H3 histone, family 3C (H3F3C), mRNA [NM_001013699]
	A_23_P321201	0.713567	DENND5A	Homo sapiens DENN/MADD domain containing 5A (DENND5A), transcript variant 1, mRNA [NM_015213]
	A_24_P393740	0.711745	FYB	Homo sapiens FYN binding protein (FYB), transcript variant 1, mRNA [NM_001465]
	A_23_P45294	0.711695	FAM199X	Homo sapiens family with sequence similarity 199, X-linked (FAM199X), mRNA [NM_207318]
	A_23_P342185	0.710929	WAPAL	Homo sapiens wings apart-like homolog (Drosophila) (WAPAL), mRNA [NM_015045]
	A_23_P401380	0.710535	DIP2B	Homo sapiens DIP2 disco-interacting protein 2 homolog B (Drosophila) (DIP2B), mRNA [NM_173602]
	A_32_P130265	0.710033	ZC3H11A	Homo sapiens zinc finger CCCH-type containing 11A (ZC3H11A), mRNA [NM_014827]
	A_23_P133095	0.709776	RAPGEF2	Homo sapiens Rap guanine nucleotide exchange factor (GEF) 2 (RAPGEF2), mRNA [NM_014247]
	A_32_P138004	0.709102	FAM45A	Homo sapiens family with sequence similarity 45, member A (FAM45A), transcript variant 1, mRNA [NM_207009]
	A_33_P3386716	0.708224	PPP1R15B	Homo sapiens protein phosphatase 1, regulatory subunit 15B (PPP1R15B), mRNA [NM_032833]
	A_33_P3332112	0.707938	FAS	Homo sapiens Fas cell surface death receptor (FAS), transcript variant 1, mRNA [NM_000043]
	A_24_P398323	0.707908	TRIM34	Homo sapiens tripartite motif containing 34 (TRIM34), transcript variant 4, mRNA [NM_001003827]
	A_23_P120153	0.707453	RNF149	Homo sapiens ring finger protein 149 (RNF149), mRNA [NM_173647]
	A_32_P120895	0.706729	LYSMD2	Homo sapiens LysM, putative peptidoglycan-binding, domain containing 2 (LYSMD2), transcript variant 1, mRNA [NM_153374]
	A_24_P56252	0.706407	PPP1R12A	Homo sapiens protein phosphatase 1, regulatory subunit 12A (PPP1R12A), transcript variant 1, mRNA [NM_002480]
	A_24_P371962	0.705996	AMD1	Homo sapiens adenosylmethionine decarboxylase 1 (AMD1), transcript variant 1, mRNA [NM_001634]
	A_23_P9056	0.705857	RB1CC1	Homo sapiens RB1-inducible coiled-coil 1 (RB1CC1), transcript variant 1, mRNA [NM_014781]
	A_23_P200493	0.705446	LBR	Homo sapiens lamin B receptor (LBR), transcript variant 1, mRNA [NM_002296]
	A_23_P8311	0.705412	TDP2	Homo sapiens tyrosyl-DNA phosphodiesterase 2 (TDP2), mRNA [NM_016614]
	A_33_P3382157	0.704807	PICALM	Homo sapiens phosphatidylinositol binding clathrin assembly protein (PICALM), transcript variant 1, mRNA [NM_007166]
	A_33_P3375934	0.704614	NAMPT	Homo sapiens nicotinamide phosphoribosyltransferase (NAMPT), mRNA [NM_005746]
	A_24_P365327	0.704415	LSM14A	Homo sapiens LSM14A, SCD6 homolog A (S. cerevisiae) (LSM14A), transcript variant 2, mRNA [NM_015578]
	A_24_P97526	0.70407	CMTM6	Homo sapiens CKLF-like MARVEL transmembrane domain containing 6 (CMTM6), mRNA [NM_017801]
	A_23_P123539	0.703938	PPP2R2A	Homo sapiens protein phosphatase 2, regulatory subunit B, alpha (PPP2R2A), transcript variant 1, mRNA [NM_002717]
	A_24_P166094	0.703915	ARFIP1	Homo sapiens ADP-ribosylation factor interacting protein 1 (ARFIP1), transcript variant 1, mRNA [NM_001025595]
	A_24_P941359	0.703724	FAM65B	Homo sapiens family with sequence similarity 65, member B (FAM65B), transcript variant 1, mRNA [NM_014722]
	A_33_P3209356	0.70339	RFWD2	Homo sapiens ring finger and WD repeat domain 2, E3 ubiquitin protein ligase (RFWD2), transcript variant 1, mRNA [NM_022457]
	A_24_P114249	0.703388	GALNT3	Homo sapiens polypeptide N-acetylgalactosaminyltransferase 3 (GALNT3), mRNA [NM_004482]
	A_24_P381604	0.702796	ITM2B	Homo sapiens integral membrane protein 2B (ITM2B), mRNA [NM_021999]
	A_23_P201996	0.702493	WAC	Homo sapiens WW domain containing adaptor with coiled-coil (WAC), transcript variant 2, mRNA [NM_100264]
	A_23_P44768	0.702234	TBK1	Homo sapiens TANK-binding kinase 1 (TBK1), mRNA [NM_013254]
	A_23_P317691	0.701141	UIMC1	Homo sapiens ubiquitin interaction motif containing 1 (UIMC1), transcript variant 2, mRNA [NM_016290]
	A_23_P255444	0.700452	DAPP1	Homo sapiens dual adaptor of phosphotyrosine and 3-phosphoinositides (DAPP1), mRNA [NM_014395]
	A_33_P3219469	0.700221	SCAF11	Homo sapiens SR-related CTD-associated factor 11 (SCAF11), mRNA [NM_004719]
	A_23_P38723	0.699954	SMCHD1	Homo sapiens structural maintenance of chromosomes flexible hinge domain containing 1 (SMCHD1), mRNA [NM_015295]
	A_21_P0014677	0.697565	RAB21	RAB21, member RAS oncogene family [Source:HGNC Symbol;Acc:HGNC:18263] [ENST00000261263]
	A_23_P325501	0.696785	MORC3	Homo sapiens MORC family CW-type zinc finger 3 (MORC3), mRNA [NM_015358]
	A_33_P3410507	0.696131	CEP170	Homo sapiens centrosomal protein 170kDa (CEP170), transcript variant alpha, mRNA [NM_014812]
	A_24_P278126	0.696089	NBN	Homo sapiens nibrin (NBN), mRNA [NM_002485]
	A_33_P3407925	0.695999	VMP1	Homo sapiens vacuole membrane protein 1 (VMP1), mRNA [NM_030938]
	A_24_P886040	0.695794	DCP2	Homo sapiens decapping mRNA 2 (DCP2), transcript variant 1, mRNA [NM_152624]
	A_23_P58967	0.695256	ZC3H11A	Homo sapiens zinc finger CCCH-type containing 11A (ZC3H11A), mRNA [NM_014827]
	A_23_P115824	0.694604	HNRNPH3	Homo sapiens heterogeneous nuclear ribonucleoprotein H3 (2H9) (HNRNPH3), transcript variant 2H9, mRNA [NM_012207]
	A_23_P63896	0.694489	FAS	Homo sapiens Fas cell surface death receptor (FAS), transcript variant 1, mRNA [NM_000043]
	A_33_P3385870	0.694255	CCNG2	Homo sapiens cyclin G2 (CCNG2), mRNA [NM_004354]
	A_33_P3332018	0.694017	FGL2	Homo sapiens fibrinogen-like 2 (FGL2), mRNA [NM_006682]
	A_24_P251221	0.692402	PPP2R5A	Homo sapiens protein phosphatase 2, regulatory subunit B', alpha (PPP2R5A), transcript variant 1, mRNA [NM_006243]
	A_23_P51996	0.692375	STXBP3	Homo sapiens syntaxin binding protein 3 (STXBP3), mRNA [NM_007269]
	A_23_P147826	0.692125	RAP2C	Homo sapiens RAP2C, member of RAS oncogene family (RAP2C), transcript variant 2, mRNA [NM_021183]
	A_23_P77073	0.691566	SPPL2A	Homo sapiens signal peptide peptidase like 2A (SPPL2A), mRNA [NM_032802]
	A_33_P3303414	0.691116	MAN1A1	Homo sapiens mannosidase, alpha, class 1A, member 1 (MAN1A1), mRNA [NM_005907]
	A_23_P395075	0.690114	KDM3A	Homo sapiens lysine (K)-specific demethylase 3A (KDM3A), transcript variant 1, mRNA [NM_018433]
	A_23_P30995	0.690113	CYB5R4	Homo sapiens cytochrome b5 reductase 4 (CYB5R4), mRNA [NM_016230]
	A_23_P418413	0.689604	OXSR1	Homo sapiens oxidative stress responsive 1 (OXSR1), mRNA [NM_005109]
	A_23_P59349	0.689557	HECA	Homo sapiens headcase homolog (Drosophila) (HECA), mRNA [NM_016217]
	A_23_P99163	0.689174	DRAM1	Homo sapiens DNA-damage regulated autophagy modulator 1 (DRAM1), mRNA [NM_018370]
	A_23_P169278	0.688705	AGTPBP1	Homo sapiens ATP/GTP binding protein 1 (AGTPBP1), transcript variant 2, mRNA [NM_015239]
	A_23_P406438	0.688579	SRPK2	Homo sapiens SRSF protein kinase 2 (SRPK2), transcript variant 2, mRNA [NM_182691]
	A_24_P551028	0.688321	SPOPL	Homo sapiens speckle-type POZ protein-like (SPOPL), mRNA [NM_001001664]
	A_22_P00015597	0.688192	STXBP5	Homo sapiens syntaxin binding protein 5 (tomosyn) (STXBP5), transcript variant 2, mRNA [NM_001127715]
	A_23_P501634	0.68806	BTN2A1	Homo sapiens butyrophilin, subfamily 2, member A1 (BTN2A1), transcript variant 2, mRNA [NM_078476]
	A_23_P217109	0.687759	SLC31A2	Homo sapiens solute carrier family 31 (copper transporter), member 2 (SLC31A2), mRNA [NM_001860]
	A_21_P0013113	0.687478	XLOC_l2_013189	BROAD Institute lincRNA (XLOC_l2_013189), lincRNA [TCONS_l2_00025009]
	A_24_P487736	0.687384	CXorf23	Homo sapiens chromosome X open reading frame 23 (CXorf23), mRNA [NM_198279]
	A_33_P3216297	0.68713	NR3C1	Homo sapiens nuclear receptor subfamily 3, group C, member 1 (glucocorticoid receptor) (NR3C1), transcript variant 5, mRNA [NM_001018077]
	A_32_P162150	0.686911	TAB3	Homo sapiens TGF-beta activated kinase 1/MAP3K7 binding protein 3 (TAB3), mRNA [NM_152787]
	A_23_P65262	0.686722	N4BP2L2	Homo sapiens NEDD4 binding protein 2-like 2 (N4BP2L2), transcript variant 3, mRNA [NM_001278432]
	A_32_P153725	0.686426	KIAA1033	Homo sapiens KIAA1033 (KIAA1033), transcript variant 2, mRNA [NM_015275]
	A_23_P211126	0.686298	DYRK1A	Homo sapiens dual-specificity tyrosine-(Y)-phosphorylation regulated kinase 1A (DYRK1A), transcript variant 2, mRNA [NM_130436]
	A_24_P942773	0.685975	SLMAP	sarcolemma associated protein [Source:HGNC Symbol;Acc:HGNC:16643] [ENST00000295952]
	A_23_P396353	0.68521	NIN	Homo sapiens ninein (GSK3B interacting protein) (NIN), transcript variant 2, mRNA [NM_020921]
	A_23_P593	0.684301	GPBP1L1	Homo sapiens GC-rich promoter binding protein 1-like 1 (GPBP1L1), mRNA [NM_021639]
	A_23_P422083	0.683828	TMEM55A	Homo sapiens transmembrane protein 55A (TMEM55A), mRNA [NM_018710]
	A_24_P363005	0.683712	UBE2D3	Homo sapiens ubiquitin-conjugating enzyme E2D 3 (UBE2D3), transcript variant 2, mRNA [NM_181886]
	A_23_P217564	0.683602	ACSL4	Homo sapiens acyl-CoA synthetase long-chain family member 4 (ACSL4), transcript variant 1, mRNA [NM_004458]
	A_23_P397417	0.682819	CNEP1R1	Homo sapiens CTD nuclear envelope phosphatase 1 regulatory subunit 1 (CNEP1R1), transcript variant 1, mRNA [NM_153261]
	A_23_P170467	0.682736	USP3	Homo sapiens ubiquitin specific peptidase 3 (USP3), transcript variant 1, mRNA [NM_006537]
	A_23_P62901	0.682595	BTG2	Homo sapiens BTG family, member 2 (BTG2), mRNA [NM_006763]
	A_24_P236799	0.682314	RAB31	Homo sapiens RAB31, member RAS oncogene family (RAB31), mRNA [NM_006868]
	A_24_P943957	0.682282	PIKFYVE	Homo sapiens phosphoinositide kinase, FYVE finger containing (PIKFYVE), transcript variant 2, mRNA [NM_015040]
	A_24_P374319	0.682246	RAP2C	Homo sapiens RAP2C, member of RAS oncogene family (RAP2C), transcript variant 2, mRNA [NM_021183]
	A_22_P00024589	0.682206	lnc-KB-1980E6.3.1-1	Homo sapiens cDNA FLJ37832 fis, clone BRSSN2009630. [AK095151]
	A_24_P97145	0.681306	KIDINS220	Homo sapiens kinase D-interacting substrate, 220kDa (KIDINS220), mRNA [NM_020738]
	A_24_P208045	0.681272	EDEM3	Homo sapiens ER degradation enhancer, mannosidase alpha-like 3 (EDEM3), mRNA [NM_025191]
	A_24_P402080	0.680867	MBP	Homo sapiens myelin basic protein (MBP), transcript variant 8, mRNA [NM_001025100]
	A_23_P211985	0.680655	SNRK	Homo sapiens SNF related kinase (SNRK), transcript variant 1, mRNA [NM_017719]
	A_33_P3302255	0.680454	ITM2B	Homo sapiens integral membrane protein 2B (ITM2B), mRNA [NM_021999]
	A_23_P121898	0.680432	PARP8	Homo sapiens poly (ADP-ribose) polymerase family, member 8 (PARP8), transcript variant 2, mRNA [NM_024615]
	A_23_P349083	0.679814	FCHO2	Homo sapiens FCH domain only 2 (FCHO2), transcript variant 1, mRNA [NM_138782]
	A_23_P212728	0.679577	TBC1D23	Homo sapiens TBC1 domain family, member 23 (TBC1D23), transcript variant 1, mRNA [NM_001199198]
	A_23_P430161	0.679331	EXOC8	Homo sapiens exocyst complex component 8 (EXOC8), mRNA [NM_175876]
	A_24_P365025	0.679042	SPAG9	Homo sapiens sperm associated antigen 9 (SPAG9), transcript variant 3, mRNA [NM_003971]
	A_32_P66881	0.678896	TLR4	Homo sapiens toll-like receptor 4 (TLR4), transcript variant 1, mRNA [NM_138554]
	A_32_P194779	0.67876	ZBTB34	Homo sapiens zinc finger and BTB domain containing 34 (ZBTB34), mRNA [NM_001099270]
	A_33_P3340718	0.678089	KDM6A	Homo sapiens lysine (K)-specific demethylase 6A (KDM6A), transcript variant 1, mRNA [NM_001291415]
	A_33_P3878772	0.677373	JAK2	Homo sapiens Janus kinase 2 (JAK2), mRNA [NM_004972]
	A_23_P133470	0.676879	PJA2	Homo sapiens praja ring finger 2, E3 ubiquitin protein ligase (PJA2), mRNA [NM_014819]
	A_33_P3394075	0.676677	RIT1	Homo sapiens Ras-like without CAAX 1 (RIT1), transcript variant 2, mRNA [NM_006912]
	A_23_P204269	0.676362	USP15	Homo sapiens ubiquitin specific peptidase 15 (USP15), transcript variant 2, mRNA [NM_006313]
	A_23_P104892	0.67623	EIF4G2	Homo sapiens eukaryotic translation initiation factor 4 gamma, 2 (EIF4G2), transcript variant 1, mRNA [NM_001418]
	A_24_P29277	0.675802	COL4A3BP	Homo sapiens collagen, type IV, alpha 3 (Goodpasture antigen) binding protein (COL4A3BP), transcript variant 3, mRNA [NM_001130105]
	A_32_P96807	0.675621	RC3H1	Homo sapiens ring finger and CCCH-type domains 1 (RC3H1), transcript variant 1, mRNA [NM_001300850]
	A_23_P105862	0.675114	FRY	Homo sapiens furry homolog (Drosophila) (FRY), mRNA [NM_023037]
	A_33_P3227467	0.674965	BNIP2	Homo sapiens BCL2/adenovirus E1B 19kDa interacting protein 2 (BNIP2), mRNA [NM_004330]
	A_33_P3371718	0.674434	SAT1	Homo sapiens spermidine/spermine N1-acetyltransferase 1 (SAT1), transcript variant 1, mRNA [NM_002970]
	A_22_P00012004	0.674382	PLCG2	Homo sapiens phospholipase C, gamma 2 (phosphatidylinositol-specific) (PLCG2), mRNA [NM_002661]
	A_33_P3342285	0.674025	RAP1A	Homo sapiens RAP1A, member of RAS oncogene family (RAP1A), transcript variant 1, mRNA [NM_001010935]
	A_23_P82859	0.674009	OSGIN2	Homo sapiens oxidative stress induced growth inhibitor family member 2 (OSGIN2), transcript variant 2, mRNA [NM_004337]
	A_23_P256231	0.673938	FBXO30	Homo sapiens F-box protein 30 (FBXO30), mRNA [NM_032145]
	A_32_P226786	0.673899	FAM126B	Homo sapiens family with sequence similarity 126, member B (FAM126B), mRNA [NM_173822]
	A_33_P3275968	0.673861	SEL1L	Homo sapiens sel-1 suppressor of lin-12-like (C. elegans) (SEL1L), transcript variant 1, mRNA [NM_005065]
	A_23_P394545	0.67385	KIAA1033	Homo sapiens KIAA1033 (KIAA1033), transcript variant 2, mRNA [NM_015275]
	A_33_P3210139	0.673699	PCF11	Homo sapiens PCF11 cleavage and polyadenylation factor subunit (PCF11), mRNA [NM_015885]
	A_23_P429689	0.673473	BOD1L1	Homo sapiens biorientation of chromosomes in cell division 1-like 1 (BOD1L1), mRNA [NM_148894]
	A_23_P108785	0.673215	ACTR3	Homo sapiens ARP3 actin-related protein 3 homolog (yeast) (ACTR3), transcript variant 1, mRNA [NM_005721]
	A_24_P187948	0.672149	BID	Homo sapiens BH3 interacting domain death agonist (BID), transcript variant 1, mRNA [NM_197966]
	A_23_P205686	0.672081	PSEN1	Homo sapiens presenilin 1 (PSEN1), transcript variant 1, mRNA [NM_000021]
	A_24_P278460	0.671957	FAR1	Homo sapiens fatty acyl CoA reductase 1 (FAR1), mRNA [NM_032228]
	A_23_P13438	0.671559	BTBD10	Homo sapiens BTB (POZ) domain containing 10 (BTBD10), transcript variant 2, mRNA [NM_032320]
	A_23_P112341	0.671548	RMI1	Homo sapiens RecQ mediated genome instability 1 (RMI1), mRNA [NM_024945]
	A_33_P3227041	0.671364	BID	Homo sapiens BH3 interacting domain death agonist (BID), transcript variant 1, mRNA [NM_197966]
	A_24_P380919	0.671086	HNRNPK	Homo sapiens heterogeneous nuclear ribonucleoprotein K (HNRNPK), transcript variant 1, mRNA [NM_002140]
	A_32_P10396	0.671074	WDFY3	Homo sapiens WD repeat and FYVE domain containing 3 (WDFY3), mRNA [NM_014991]
	A_24_P941988	0.671032	SPAST	Homo sapiens spastin (SPAST), transcript variant 1, mRNA [NM_014946]
	A_23_P69141	0.670977	DYNC1LI1	Homo sapiens dynein, cytoplasmic 1, light intermediate chain 1 (DYNC1LI1), mRNA [NM_016141]
	A_23_P71752	0.670734	ZFAND5	Homo sapiens zinc finger, AN1-type domain 5 (ZFAND5), transcript variant c, mRNA [NM_006007]
	A_23_P327069	0.670446	KIAA0232	Homo sapiens KIAA0232 (KIAA0232), transcript variant 1, mRNA [NM_014743]
	A_23_P102242	0.669686	MARCH7	Homo sapiens membrane-associated ring finger (C3HC4) 7, E3 ubiquitin protein ligase (MARCH7), transcript variant 2, mRNA [NM_022826]
	A_24_P355649	0.669613	FLI1	Homo sapiens Fli-1 proto-oncogene, ETS transcription factor (FLI1), transcript variant 1, mRNA [NM_002017]
	A_23_P40952	0.668689	RAF1	Homo sapiens Raf-1 proto-oncogene, serine/threonine kinase (RAF1), mRNA [NM_002880]
	A_24_P271014	0.668347	PPP4R1	Homo sapiens protein phosphatase 4, regulatory subunit 1 (PPP4R1), transcript variant 1, mRNA [NM_001042388]
	A_33_P3378509	0.66817	USP38	Homo sapiens ubiquitin specific peptidase 38 (USP38), transcript variant 3, mRNA [NM_001290326]
	A_23_P94552	0.667617	TMEM2	Homo sapiens transmembrane protein 2 (TMEM2), transcript variant 1, mRNA [NM_013390]
	A_33_P3400653	0.667591	BNIP2	BCL2/adenovirus E1B 19kDa interacting protein 2 [Source:HGNC Symbol;Acc:HGNC:1083] [ENST00000267859]
	A_23_P324718	0.667474	SYNJ1	Homo sapiens synaptojanin 1 (SYNJ1), transcript variant 2, mRNA [NM_203446]
	A_33_P3314386	0.667474	TOR1AIP1	Homo sapiens torsin A interacting protein 1 (TOR1AIP1), transcript variant 1, mRNA [NM_001267578]
	A_24_P303647	0.666992	C7orf60	Homo sapiens chromosome 7 open reading frame 60 (C7orf60), mRNA [NM_152556]
	A_23_P204564	0.66627	PPP1R12A	Homo sapiens protein phosphatase 1, regulatory subunit 12A (PPP1R12A), transcript variant 1, mRNA [NM_002480]
	A_23_P65699	0.665666	SPG11	Homo sapiens spastic paraplegia 11 (autosomal recessive) (SPG11), transcript variant 1, mRNA [NM_025137]
	A_32_P129894	0.665502	MEGF9	Homo sapiens multiple EGF-like-domains 9 (MEGF9), mRNA [NM_001080497]
	A_24_P28657	0.665426	AHCTF1	Homo sapiens AT hook containing transcription factor 1 (AHCTF1), mRNA [NM_015446]
	A_24_P942517	0.665109	TMX4	Homo sapiens thioredoxin-related transmembrane protein 4 (TMX4), mRNA [NM_021156]
	A_23_P139143	0.663888	STX3	Homo sapiens syntaxin 3 (STX3), transcript variant 1, mRNA [NM_004177]
	A_23_P207037	0.663607	CD300A	Homo sapiens CD300a molecule (CD300A), transcript variant 1, mRNA [NM_007261]
	A_23_P169576	0.663585	EXOC6	Homo sapiens exocyst complex component 6 (EXOC6), transcript variant 1, mRNA [NM_019053]
	A_23_P30283	0.663381	FAM174A	family with sequence similarity 174, member A [Source:HGNC Symbol;Acc:HGNC:24943] [ENST00000312637]
	A_33_P3364459	0.662517	GMPR2	Homo sapiens guanosine monophosphate reductase 2 (GMPR2), transcript variant 5, mRNA [NM_001283021]
	A_23_P213754	0.662133	PAIP2	Homo sapiens poly(A) binding protein interacting protein 2 (PAIP2), transcript variant 1, mRNA [NM_001033112]
	A_23_P133814	0.662031	HIST1H3C	Homo sapiens histone cluster 1, H3c (HIST1H3C), mRNA [NM_003531]
	A_33_P3359115	0.661291	LMBRD1	Homo sapiens LMBR1 domain containing 1 (LMBRD1), mRNA [NM_018368]
	A_24_P396702	0.66061	CD302	Homo sapiens CD302 molecule (CD302), transcript variant 1, mRNA [NM_014880]
	A_33_P3242388	0.660229	PIGX	Homo sapiens phosphatidylinositol glycan anchor biosynthesis, class X (PIGX), transcript variant 1, mRNA [NM_001166304]
	A_23_P57856	0.660004	BCL6	Homo sapiens B-cell CLL/lymphoma 6 (BCL6), transcript variant 2, mRNA [NM_001130845]
	A_23_P39517	0.659532	SRBD1	Homo sapiens S1 RNA binding domain 1 (SRBD1), mRNA [NM_018079]
	A_24_P129232	0.659506	SERINC1	Homo sapiens serine incorporator 1 (SERINC1), mRNA [NM_020755]
	A_33_P3276475	0.659493	CHMP1B	Homo sapiens charged multivesicular body protein 1B (CHMP1B), mRNA [NM_020412]
	A_23_P148584	0.659362	DOCK11	Homo sapiens dedicator of cytokinesis 11 (DOCK11), mRNA [NM_144658]
	A_24_P137897	0.659277	IFRD1	Homo sapiens interferon-related developmental regulator 1 (IFRD1), transcript variant 2, mRNA [NM_001007245]
	A_23_P347198	0.659001	SP3	Homo sapiens Sp3 transcription factor (SP3), transcript variant 1, mRNA [NM_003111]
	A_23_P136964	0.658986	RPGR	Homo sapiens retinitis pigmentosa GTPase regulator (RPGR), transcript variant A, mRNA [NM_000328]
	A_23_P123672	0.658899	TDRD7	Homo sapiens tudor domain containing 7 (TDRD7), transcript variant 1, mRNA [NM_014290]
	A_33_P3376644	0.658823	SENP6	Homo sapiens SUMO1/sentrin specific peptidase 6 (SENP6), transcript variant 1, mRNA [NM_015571]
	A_33_P3320538	0.65866	NUPL1	nucleoporin like 1 [Source:HGNC Symbol;Acc:HGNC:20261] [ENST00000463407]
	A_23_P257201	0.658577	RNF146	Homo sapiens ring finger protein 146 (RNF146), transcript variant 2, mRNA [NM_030963]
	A_23_P209678	0.658367	PLEK	Homo sapiens pleckstrin (PLEK), mRNA [NM_002664]
	A_23_P21409	0.658033	CEP63	Homo sapiens centrosomal protein 63kDa (CEP63), transcript variant 4, mRNA [NM_001042384]
	A_23_P123727	0.658002	ZCCHC6	Homo sapiens zinc finger, CCHC domain containing 6 (ZCCHC6), transcript variant 1, mRNA [NM_024617]
	A_21_P0014626	0.657644	RNF13	Homo sapiens ring finger protein 13 (RNF13), transcript variant 1, mRNA [NM_007282]
	A_23_P209694	0.657552	PAPOLG	Homo sapiens poly(A) polymerase gamma (PAPOLG), mRNA [NM_022894]
	A_23_P258493	0.656972	LMNB1	Homo sapiens lamin B1 (LMNB1), transcript variant 1, mRNA [NM_005573]
	A_23_P114947	0.656561	RGS2	Homo sapiens regulator of G-protein signaling 2 (RGS2), mRNA [NM_002923]
	A_23_P317465	0.656329	RAB8B	Homo sapiens RAB8B, member RAS oncogene family (RAB8B), mRNA [NM_016530]
	A_23_P69683	0.656212	SEC24B	Homo sapiens SEC24 family member B (SEC24B), transcript variant 1, mRNA [NM_006323]
	A_24_P12539	0.655915	KBTBD2	Homo sapiens kelch repeat and BTB (POZ) domain containing 2 (KBTBD2), mRNA [NM_015483]
	A_23_P41765	0.655342	IRF1	Homo sapiens interferon regulatory factor 1 (IRF1), mRNA [NM_002198]
	A_23_P77145	0.655038	RAB11A	Homo sapiens RAB11A, member RAS oncogene family (RAB11A), transcript variant 1, mRNA [NM_004663]
	A_33_P3315600	0.654365	YY1	Homo sapiens YY1 transcription factor (YY1), mRNA [NM_003403]
	A_33_P3622802	0.654365	ABI1	Homo sapiens abl-interactor 1 (ABI1), transcript variant 1, mRNA [NM_005470]
	A_32_P208424	0.654128	H3F3A	Homo sapiens H3 histone, family 3A (H3F3A), mRNA [NM_002107]
	A_23_P321354	0.653518	TMEM71	Homo sapiens transmembrane protein 71 (TMEM71), transcript variant 1, mRNA [NM_144649]
	A_23_P212706	0.653458	ATG3	Homo sapiens autophagy related 3 (ATG3), transcript variant 1, mRNA [NM_022488]
	A_33_P3292332	0.653431	KIF5B	Homo sapiens kinesin family member 5B (KIF5B), mRNA [NM_004521]
	A_23_P20463	0.653297	RAD21	Homo sapiens RAD21 homolog (S. pombe) (RAD21), mRNA [NM_006265]
	A_24_P373174	0.652894	RAB27A	Homo sapiens RAB27A, member RAS oncogene family (RAB27A), transcript variant 1, mRNA [NM_004580]
	A_24_P114339	0.652711	RMND5A	Homo sapiens required for meiotic nuclear division 5 homolog A (S. cerevisiae) (RMND5A), mRNA [NM_022780]
	A_23_P44760	0.652397	SETD2	Homo sapiens SET domain containing 2 (SETD2), mRNA [NM_014159]
	A_23_P54929	0.652007	LYRM1	Homo sapiens LYR motif containing 1 (LYRM1), transcript variant 1, mRNA [NM_020424]
	A_23_P82047	0.652005	STXBP5	Homo sapiens syntaxin binding protein 5 (tomosyn) (STXBP5), transcript variant 2, mRNA [NM_001127715]
	A_33_P3390441	0.651819	KPNB1	Homo sapiens karyopherin (importin) beta 1 (KPNB1), transcript variant 1, mRNA [NM_002265]
	A_24_P411899	0.651719	RNF19A	Homo sapiens ring finger protein 19A, RBR E3 ubiquitin protein ligase (RNF19A), transcript variant 1, mRNA [NM_183419]
	A_23_P354074	0.651649	LYST	Homo sapiens lysosomal trafficking regulator (LYST), transcript variant 1, mRNA [NM_000081]
	A_23_P427217	0.651279	JMJD1C	Homo sapiens jumonji domain containing 1C (JMJD1C), transcript variant 1, mRNA [NM_032776]
	A_23_P19543	0.651235	SRPK1	Homo sapiens SRSF protein kinase 1 (SRPK1), transcript variant 1, mRNA [NM_003137]
	A_24_P913115	0.65099	PTEN	Homo sapiens phosphatase and tensin homolog (PTEN), mRNA [NM_000314]
	A_23_P204436	0.650971	GIT2	Homo sapiens G protein-coupled receptor kinase interacting ArfGAP 2 (GIT2), transcript variant 4, mRNA [NM_139201]
	A_33_P3234697	0.650942	LXN	Homo sapiens latexin (LXN), mRNA [NM_020169]
	A_24_P941322	0.649951	QKI	Homo sapiens QKI, KH domain containing, RNA binding (QKI), transcript variant 1, mRNA [NM_006775]
	A_23_P214330	0.649469	SERPINB1	Homo sapiens serpin peptidase inhibitor, clade B (ovalbumin), member 1 (SERPINB1), transcript variant 1, mRNA [NM_030666]
	A_24_P113221	0.649159	ZNF24	Homo sapiens zinc finger protein 24 (ZNF24), mRNA [NM_006965]
	A_24_P217758	0.64892	MFAP3	Homo sapiens microfibrillar-associated protein 3 (MFAP3), transcript variant 3, mRNA [NM_001242336]
	A_23_P142974	0.648663	ARHGAP25	Homo sapiens Rho GTPase activating protein 25 (ARHGAP25), transcript variant 1, mRNA [NM_001007231]
	A_23_P380965	0.648507	JKAMP	Homo sapiens JNK1/MAPK8-associated membrane protein (JKAMP), transcript variant 1, mRNA [NM_016475]
	A_23_P137016	0.648381	SAT1	Homo sapiens spermidine/spermine N1-acetyltransferase 1 (SAT1), transcript variant 1, mRNA [NM_002970]
	A_23_P162037	0.648378	ARNTL	Homo sapiens aryl hydrocarbon receptor nuclear translocator-like (ARNTL), transcript variant 3, mRNA [NM_001030273]
	A_23_P2801	0.64833	ELF1	Homo sapiens E74-like factor 1 (ets domain transcription factor) (ELF1), transcript variant 1, mRNA [NM_172373]
	A_23_P18372	0.647781	B3GNT5	Homo sapiens UDP-GlcNAc:betaGal beta-1,3-N-acetylglucosaminyltransferase 5 (B3GNT5), mRNA [NM_032047]
	A_33_P3338909	0.647534	ARPC5	Homo sapiens actin related protein 2/3 complex, subunit 5, 16kDa (ARPC5), transcript variant 2, mRNA [NM_001270439]
	A_24_P98109	0.647447	SNX10	Homo sapiens sorting nexin 10 (SNX10), transcript variant 2, mRNA [NM_013322]
	A_24_P179183	0.647346	ANKRD12	Homo sapiens ankyrin repeat domain 12 (ANKRD12), transcript variant 1, mRNA [NM_015208]
	A_23_P256561	0.647232	TLR6	Homo sapiens toll-like receptor 6 (TLR6), mRNA [NM_006068]
	A_33_P3423859	0.647203	PPP1R3D	Homo sapiens protein phosphatase 1, regulatory subunit 3D (PPP1R3D), mRNA [NM_006242]
	A_33_P3218980	0.647173	ENTPD1	Homo sapiens ectonucleoside triphosphate diphosphohydrolase 1 (ENTPD1), transcript variant 1, mRNA [NM_001776]
	A_23_P88381	0.647012	NUMB	Homo sapiens numb homolog (Drosophila) (NUMB), transcript variant 1, mRNA [NM_001005743]
	A_23_P7791	0.646641	OGFRL1	Homo sapiens opioid growth factor receptor-like 1 (OGFRL1), mRNA [NM_024576]
	A_24_P62860	0.646129	STAM2	Homo sapiens signal transducing adaptor molecule (SH3 domain and ITAM motif) 2 (STAM2), mRNA [NM_005843]
	A_23_P125082	0.646036	IRF2	Homo sapiens interferon regulatory factor 2 (IRF2), mRNA [NM_002199]
	A_23_P502797	0.645778	WDFY1	Homo sapiens WD repeat and FYVE domain containing 1 (WDFY1), mRNA [NM_020830]
	A_24_P139208	0.645685	USP25	Homo sapiens ubiquitin specific peptidase 25 (USP25), transcript variant 3, mRNA [NM_013396]
	A_33_P3258141	0.645541	CHUK	Homo sapiens conserved helix-loop-helix ubiquitous kinase (CHUK), mRNA [NM_001278]
	A_23_P122041	0.645368	PPP2CA	Homo sapiens protein phosphatase 2, catalytic subunit, alpha isozyme (PPP2CA), mRNA [NM_002715]
	A_33_P3327592	0.645267	RNF13	Homo sapiens ring finger protein 13 (RNF13), transcript variant 1, mRNA [NM_007282]
	A_24_P98975	0.645211	ANKRD13A	Homo sapiens ankyrin repeat domain 13A (ANKRD13A), mRNA [NM_033121]
	A_23_P144384	0.645169	GALNT7	Homo sapiens polypeptide N-acetylgalactosaminyltransferase 7 (GALNT7), mRNA [NM_017423]
	A_23_P76109	0.644726	RILPL2	Rab interacting lysosomal protein-like 2 [Source:HGNC Symbol;Acc:HGNC:28787] [ENST00000280571]
	A_21_P0006788	0.644576	CCDC147-AS1	Homo sapiens CCDC147 antisense RNA 1 (head to head) (CCDC147-AS1), long non-coding RNA [NR_108036]
	A_22_P00009322	0.644369	lnc-LRRC57-1	LNCipedia lincRNA (lnc-LRRC57-1), lincRNA [lnc-LRRC57-1:1]
	A_23_P98930	0.64418	KIAA1551	Homo sapiens KIAA1551 (KIAA1551), mRNA [NM_018169]
	A_23_P202104	0.644067	PPIF	Homo sapiens peptidylprolyl isomerase F (PPIF), mRNA [NM_005729]
	A_23_P329261	0.643843	KCNJ2	Homo sapiens potassium channel, inwardly rectifying subfamily J, member 2 (KCNJ2), mRNA [NM_000891]
	A_24_P239606	0.643776	GADD45B	Homo sapiens growth arrest and DNA-damage-inducible, beta (GADD45B), mRNA [NM_015675]
	A_23_P81770	0.64376	PTP4A1	Homo sapiens protein tyrosine phosphatase type IVA, member 1 (PTP4A1), mRNA [NM_003463]
	A_23_P18276	0.643496	RBM5	Homo sapiens RNA binding motif protein 5 (RBM5), transcript variant 1, mRNA [NM_005778]
	A_24_P126060	0.64345	DDX3X	Homo sapiens DEAD (Asp-Glu-Ala-Asp) box helicase 3, X-linked (DDX3X), transcript variant 1, mRNA [NM_001356]
	A_33_P3861706	0.643336	MTMR10	Homo sapiens myotubularin related protein 10 (MTMR10), mRNA [NM_017762]
	A_33_P3212490	0.642907	DICER1	Homo sapiens dicer 1, ribonuclease type III (DICER1), transcript variant 3, mRNA [NM_001195573]
	A_23_P42198	0.642734	HIST1H3G	Homo sapiens histone cluster 1, H3g (HIST1H3G), mRNA [NM_003534]
	A_23_P115375	0.642424	HIST2H3D	Homo sapiens histone cluster 2, H3d (HIST2H3D), mRNA [NM_001123375]
	A_33_P3231110	0.641823	USP3	Homo sapiens ubiquitin specific peptidase 3 (USP3), transcript variant 1, mRNA [NM_006537]
	A_24_P191790	0.641737	TMEM33	Homo sapiens transmembrane protein 33 (TMEM33), mRNA [NM_018126]
	A_24_P56467	0.641674	GMPR2	Homo sapiens guanosine monophosphate reductase 2 (GMPR2), transcript variant 2, mRNA [NM_001002000]
	A_23_P140069	0.641198	FBXL3	Homo sapiens F-box and leucine-rich repeat protein 3 (FBXL3), mRNA [NM_012158]
	A_24_P338187	0.641105	HNRNPH3	Homo sapiens heterogeneous nuclear ribonucleoprotein H3 (2H9) (HNRNPH3), transcript variant 2H9, mRNA [NM_012207]
	A_19_P00322645	0.640979	RPS6KA5	ribosomal protein S6 kinase, 90kDa, polypeptide 5 [Source:HGNC Symbol;Acc:HGNC:10434] [ENST00000614987]
	A_32_P49848	0.64093	RHOQ	Homo sapiens ras homolog family member Q (RHOQ), mRNA [NM_012249]
	A_24_P935009	0.640775	CRKL	Homo sapiens v-crk avian sarcoma virus CT10 oncogene homolog-like (CRKL), mRNA [NM_005207]
	A_23_P94216	0.640634	LONRF1	Homo sapiens LON peptidase N-terminal domain and ring finger 1 (LONRF1), mRNA [NM_152271]
	A_33_P3278475	0.640581	FOXN2	Homo sapiens forkhead box N2 (FOXN2), mRNA [NM_002158]
	A_23_P8763	0.640301	PTPN12	Homo sapiens protein tyrosine phosphatase, non-receptor type 12 (PTPN12), transcript variant 1, mRNA [NM_002835]
	A_23_P81408	0.640239	MAT2B	Homo sapiens methionine adenosyltransferase II, beta (MAT2B), transcript variant 2, mRNA [NM_182796]
	A_23_P154235	0.640016	NMI	Homo sapiens N-myc (and STAT) interactor (NMI), mRNA [NM_004688]
	A_24_P40229	0.639767	CRNKL1	Homo sapiens crooked neck pre-mRNA splicing factor 1 (CRNKL1), transcript variant 1, mRNA [NM_016652]
	A_23_P79518	0.639685	IL1B	Homo sapiens interleukin 1, beta (IL1B), mRNA [NM_000576]
	A_23_P91891	0.639576	COPB2	Homo sapiens coatomer protein complex, subunit beta 2 (beta prime) (COPB2), transcript variant 1, mRNA [NM_004766]
	A_24_P941505	0.639245	FAM120A	Homo sapiens family with sequence similarity 120A (FAM120A), transcript variant 1, mRNA [NM_014612]
	A_23_P11286	0.639027	HNRNPH2	Homo sapiens heterogeneous nuclear ribonucleoprotein H2 (H') (HNRNPH2), transcript variant 1, mRNA [NM_019597]
	A_24_P942694	0.63897	CCDC186	Homo sapiens coiled-coil domain containing 186 (CCDC186), mRNA [NM_018017]
	A_23_P406986	0.638888	MOSPD2	Homo sapiens motile sperm domain containing 2 (MOSPD2), transcript variant 1, mRNA [NM_152581]
	A_33_P3306545	0.63882	EIF4G2	Homo sapiens eukaryotic translation initiation factor 4 gamma, 2 (EIF4G2), transcript variant 3, mRNA [NM_001172705]
	A_24_P174613	0.638779	FBXW7	Homo sapiens F-box and WD repeat domain containing 7, E3 ubiquitin protein ligase (FBXW7), transcript variant 1, mRNA [NM_033632]
	A_33_P3254191	0.638616	OSBPL8	Homo sapiens oxysterol binding protein-like 8 (OSBPL8), transcript variant 1, mRNA [NM_020841]
	A_23_P70371	0.638428	PHF3	Homo sapiens PHD finger protein 3 (PHF3), transcript variant 1, mRNA [NM_015153]
	A_24_P210399	0.638421	TM9SF2	Homo sapiens transmembrane 9 superfamily member 2 (TM9SF2), mRNA [NM_004800]
	A_23_P23748	0.638285	WDR47	Homo sapiens WD repeat domain 47 (WDR47), transcript variant 2, mRNA [NM_014969]
	A_23_P33856	0.63824	STAG2	Homo sapiens stromal antigen 2 (STAG2), transcript variant 1, mRNA [NM_001042749]
	A_24_P414371	0.638203	PPP3CA	Homo sapiens protein phosphatase 3, catalytic subunit, alpha isozyme (PPP3CA), transcript variant 1, mRNA [NM_000944]
	A_33_P3215948	0.638101	MPZL2	Homo sapiens myelin protein zero-like 2 (MPZL2), transcript variant 1, mRNA [NM_005797]
	A_23_P319808	0.637594	UHRF1BP1L	Homo sapiens UHRF1 binding protein 1-like (UHRF1BP1L), transcript variant 1, mRNA [NM_015054]
	A_23_P84651	0.636844	CNBP	Homo sapiens CCHC-type zinc finger, nucleic acid binding protein (CNBP), transcript variant 3, mRNA [NM_003418]
	A_24_P201064	0.636529	PPP1R3B	Homo sapiens protein phosphatase 1, regulatory subunit 3B (PPP1R3B), transcript variant 1, mRNA [NM_001201329]
	A_32_P131367	0.63643	RNF13	Homo sapiens ring finger protein 13 (RNF13), transcript variant 1, mRNA [NM_007282]
	A_24_P9321	0.636253	HIST1H3I	Homo sapiens histone cluster 1, H3i (HIST1H3I), mRNA [NM_003533]
	A_23_P16469	0.63615	PLAUR	Homo sapiens plasminogen activator, urokinase receptor (PLAUR), transcript variant 3, mRNA [NM_001005377]
	A_23_P10873	0.636035	TLR1	Homo sapiens toll-like receptor 1 (TLR1), mRNA [NM_003263]
	A_24_P242609	0.635984	KLHL12	Homo sapiens kelch-like family member 12 (KLHL12), transcript variant 2, mRNA [NM_021633]
	A_23_P25003	0.635802	CLIP1	Homo sapiens CAP-GLY domain containing linker protein 1 (CLIP1), transcript variant 1, mRNA [NM_002956]
	A_33_P3292679	0.635033	SNX6	Homo sapiens sorting nexin 6 (SNX6), transcript variant 1, mRNA [NM_021249]
	A_33_P3211924	0.634807	RCOR1	Homo sapiens REST corepressor 1 (RCOR1), mRNA [NM_015156]
	A_33_P3266873	0.634802	MSL1	Homo sapiens male-specific lethal 1 homolog (Drosophila) (MSL1), mRNA [NM_001012241]
	A_24_P398940	0.634754	CASC4	Homo sapiens cancer susceptibility candidate 4 (CASC4), transcript variant 1, mRNA [NM_138423]
	A_23_P39814	0.634754	CIR1	Homo sapiens corepressor interacting with RBPJ, 1 (CIR1), mRNA [NM_004882]
	A_24_P309360	0.63469	TM9SF3	Homo sapiens transmembrane 9 superfamily member 3 (TM9SF3), mRNA [NM_020123]
	A_23_P69383	0.63455	PARP9	Homo sapiens poly (ADP-ribose) polymerase family, member 9 (PARP9), transcript variant 1, mRNA [NM_031458]
	A_23_P314191	0.634166	ZDHHC17	Homo sapiens zinc finger, DHHC-type containing 17 (ZDHHC17), mRNA [NM_015336]
	A_33_P3264419	0.634052	YTHDF3	Homo sapiens YTH N(6)-methyladenosine RNA binding protein 3 (YTHDF3), transcript variant 2, mRNA [NM_001277813]
	A_24_P206736	0.633947	ZNF143	Homo sapiens zinc finger protein 143 (ZNF143), transcript variant 1, mRNA [NM_003442]
	A_23_P62227	0.633877	CXorf21	Homo sapiens chromosome X open reading frame 21 (CXorf21), mRNA [NM_025159]
	A_23_P166408	0.633334	OSM	Homo sapiens oncostatin M (OSM), mRNA [NM_020530]
	A_33_P3252925	0.633323	JADE1	Homo sapiens jade family PHD finger 1 (JADE1), transcript variant 4, mRNA [NM_001287439]
	A_23_P207400	0.633188	BRCA1	Homo sapiens breast cancer 1, early onset (BRCA1), transcript variant 2, mRNA [NM_007300]
	A_23_P131771	0.632906	TPD52L2	Homo sapiens tumor protein D52-like 2 (TPD52L2), transcript variant 1, mRNA [NM_199360]
	A_23_P53467	0.632749	IKBIP	Homo sapiens IKBKB interacting protein (IKBIP), transcript variant 2, mRNA [NM_201612]
	A_32_P137035	0.632684	TRIM27	Homo sapiens tripartite motif containing 27 (TRIM27), mRNA [NM_006510]
	A_23_P71513	0.63263	EFR3A	Homo sapiens EFR3 homolog A (S. cerevisiae) (EFR3A), mRNA [NM_015137]
	A_23_P32217	0.632598	TOPORS	Homo sapiens topoisomerase I binding, arginine/serine-rich, E3 ubiquitin protein ligase (TOPORS), transcript variant 1, mRNA [NM_005802]
	A_24_P53282	0.632598	CPD	Homo sapiens carboxypeptidase D (CPD), transcript variant 1, mRNA [NM_001304]
	A_23_P139704	0.632594	DUSP6	Homo sapiens dual specificity phosphatase 6 (DUSP6), transcript variant 1, mRNA [NM_001946]
	A_23_P200056	0.632411	NADK	Homo sapiens NAD kinase (NADK), transcript variant 1, mRNA [NM_023018]
	A_24_P201404	0.63232	C11orf54	Homo sapiens chromosome 11 open reading frame 54 (C11orf54), transcript variant 4, mRNA [NM_014039]
	A_24_P295963	0.632234	SLC38A2	Homo sapiens solute carrier family 38, member 2 (SLC38A2), mRNA [NM_018976]
	A_23_P201551	0.632105	VAV3	Homo sapiens vav 3 guanine nucleotide exchange factor (VAV3), transcript variant 1, mRNA [NM_006113]
	A_23_P98085	0.631598	PTEN	Homo sapiens phosphatase and tensin homolog (PTEN), mRNA [NM_000314]
	A_23_P16242	0.631528	ZNF20	Homo sapiens zinc finger protein 20 (ZNF20), transcript variant 1, mRNA [NM_021143]
	A_23_P84836	0.631472	NPEPPS	Homo sapiens aminopeptidase puromycin sensitive (NPEPPS), mRNA [NM_006310]
	A_23_P32253	0.630469	NFIL3	Homo sapiens nuclear factor, interleukin 3 regulated (NFIL3), transcript variant 3, mRNA [NM_005384]
	A_23_P217737	0.63001	ATP7A	Homo sapiens ATPase, Cu++ transporting, alpha polypeptide (ATP7A), transcript variant 1, mRNA [NM_000052]
	A_24_P920979	0.629825	ASB7	Homo sapiens ankyrin repeat and SOCS box containing 7 (ASB7), transcript variant 2, mRNA [NM_198243]
	A_23_P390190	0.629645	NUPL1	Homo sapiens nucleoporin like 1 (NUPL1), transcript variant 1, mRNA [NM_014089]
	A_23_P137935	0.629508	MNDA	Homo sapiens myeloid cell nuclear differentiation antigen (MNDA), mRNA [NM_002432]
	A_33_P3306510	0.628896	NUP153	Homo sapiens nucleoporin 153kDa (NUP153), transcript variant 1, mRNA [NM_001278209]
	A_33_P3373707	0.628709	STX7	Homo sapiens syntaxin 7 (STX7), mRNA [NM_003569]
	A_23_P82941	0.627934	ARFGEF1	Homo sapiens ADP-ribosylation factor guanine nucleotide-exchange factor 1 (brefeldin A-inhibited) (ARFGEF1), mRNA [NM_006421]
	A_24_P336759	0.626978	MCL1	Homo sapiens myeloid cell leukemia 1 (MCL1), transcript variant 1, mRNA [NM_021960]
	A_24_P395621	0.626919	RUNDC1	Homo sapiens RUN domain containing 1 (RUNDC1), mRNA [NM_173079]
	A_23_P68970	0.626732	ARFGAP3	Homo sapiens ADP-ribosylation factor GTPase activating protein 3 (ARFGAP3), transcript variant 1, mRNA [NM_014570]
	A_22_P00007883	0.626645	HSD17B11	Homo sapiens hydroxysteroid (17-beta) dehydrogenase 11 (HSD17B11), mRNA [NM_016245]
	A_33_P3260669	0.626641	STK3	Homo sapiens serine/threonine kinase 3 (STK3), transcript variant 2, mRNA [NM_001256312]
	A_24_P183292	0.626431	CSNK1A1	casein kinase 1, alpha 1 [Source:HGNC Symbol;Acc:HGNC:2451] [ENST00000412431]
	A_32_P148796	0.626406	UBXN2B	Homo sapiens UBX domain protein 2B (UBXN2B), mRNA [NM_001077619]
	A_23_P83094	0.625841	TLE4	Homo sapiens transducin-like enhancer of split 4 (TLE4), transcript variant 3, mRNA [NM_007005]
	A_33_P3367596	0.625434	CLCN4	Homo sapiens chloride channel, voltage-sensitive 4 (CLCN4), transcript variant 1, mRNA [NM_001830]
	A_24_P354724	0.625379	TAGAP	Homo sapiens T-cell activation RhoGTPase activating protein (TAGAP), transcript variant 2, mRNA [NM_054114]
	A_24_P122921	0.625212	BCL2L11	Homo sapiens BCL2-like 11 (apoptosis facilitator) (BCL2L11), transcript variant 1, mRNA [NM_138621]
	A_23_P19619	0.625195	HIVEP1	Homo sapiens human immunodeficiency virus type I enhancer binding protein 1 (HIVEP1), mRNA [NM_002114]
	A_23_P368278	0.625025	FCHSD2	Homo sapiens FCH and double SH3 domains 2 (FCHSD2), mRNA [NM_014824]
	A_33_P3218955	0.624985	KDM6A	Homo sapiens lysine (K)-specific demethylase 6A (KDM6A), transcript variant 1, mRNA [NM_001291415]
	A_33_P3368139	0.624905	MAP3K1	Homo sapiens mitogen-activated protein kinase kinase kinase 1, E3 ubiquitin protein ligase (MAP3K1), mRNA [NM_005921]
	A_24_P419120	0.624901	BICD2	Homo sapiens bicaudal D homolog 2 (Drosophila) (BICD2), transcript variant 2, mRNA [NM_015250]
	A_23_P128940	0.624702	VCPKMT	Homo sapiens valosin containing protein lysine (K) methyltransferase (VCPKMT), transcript variant 1, mRNA [NM_024558]
	A_23_P63816	0.624533	NRBF2	Homo sapiens nuclear receptor binding factor 2 (NRBF2), transcript variant 1, mRNA [NM_030759]
	A_23_P133133	0.624501	ALPK1	Homo sapiens alpha-kinase 1 (ALPK1), transcript variant 1, mRNA [NM_025144]
	A_23_P148463	0.624423	CUL4B	Homo sapiens cullin 4B (CUL4B), transcript variant 1, mRNA [NM_003588]
	A_23_P416608	0.624386	LAMP2	Homo sapiens lysosomal-associated membrane protein 2 (LAMP2), transcript variant B, mRNA [NM_013995]
	A_23_P74547	0.624385	CD53	Homo sapiens CD53 molecule (CD53), transcript variant 1, mRNA [NM_001040033]
	A_23_P43255	0.624339	FAM49B	Homo sapiens family with sequence similarity 49, member B (FAM49B), transcript variant 2, mRNA [NM_016623]
	A_24_P223124	0.624254	FNDC3B	Homo sapiens fibronectin type III domain containing 3B (FNDC3B), transcript variant 1, mRNA [NM_022763]
	A_33_P3301306	0.623943	KMT2C	Homo sapiens lysine (K)-specific methyltransferase 2C (KMT2C), mRNA [NM_170606]
	A_23_P306933	0.623709	PPTC7	Homo sapiens PTC7 protein phosphatase homolog (S. cerevisiae) (PPTC7), mRNA [NM_139283]
	A_23_P126037	0.623456	RLF	Homo sapiens rearranged L-myc fusion (RLF), mRNA [NM_012421]
	A_24_P274615	0.62281	ARRDC3	Homo sapiens arrestin domain containing 3 (ARRDC3), mRNA [NM_020801]
	A_23_P329198	0.622331	NABP1	Homo sapiens nucleic acid binding protein 1 (NABP1), transcript variant 1, mRNA [NM_001031716]
	A_23_P31085	0.621739	CCDC28A	Homo sapiens coiled-coil domain containing 28A (CCDC28A), mRNA [NM_015439]
	A_33_P3374723	0.621364	ZEB1	Homo sapiens zinc finger E-box binding homeobox 1 (ZEB1), transcript variant 1, mRNA [NM_001128128]
	A_23_P385938	0.621078	PAN3	Homo sapiens PAN3 poly(A) specific ribonuclease subunit (PAN3), mRNA [NM_175854]
	A_23_P311087	0.620447	ZNF281	Homo sapiens zinc finger protein 281 (ZNF281), transcript variant 1, mRNA [NM_012482]
	A_23_P364107	0.619776	MIS18BP1	Homo sapiens MIS18 binding protein 1 (MIS18BP1), mRNA [NM_018353]
	A_33_P3377130	0.619414	MAP3K5	Homo sapiens mitogen-activated protein kinase kinase kinase 5 (MAP3K5), mRNA [NM_005923]
	A_23_P106194	0.619102	FOS	Homo sapiens FBJ murine osteosarcoma viral oncogene homolog (FOS), mRNA [NM_005252]
	A_24_P940921	0.618915	SETX	Homo sapiens senataxin (SETX), mRNA [NM_015046]
	A_33_P3358648	0.618606	LRRFIP1	Homo sapiens leucine rich repeat (in FLII) interacting protein 1 (LRRFIP1), transcript variant 3, mRNA [NM_001137552]
	A_23_P209269	0.618587	PPM1B	Homo sapiens protein phosphatase, Mg2+/Mn2+ dependent, 1B (PPM1B), transcript variant 5, mRNA [NM_001033557]
	A_33_P3232945	0.618463	F2RL1	Homo sapiens coagulation factor II (thrombin) receptor-like 1 (F2RL1), mRNA [NM_005242]
	A_33_P3284463	0.617775	ASAH1	Homo sapiens N-acylsphingosine amidohydrolase (acid ceramidase) 1 (ASAH1), transcript variant 1, mRNA [NM_177924]
	A_33_P3653330	0.61761	MAP2K4	Homo sapiens mitogen-activated protein kinase kinase 4 (MAP2K4), transcript variant 2, mRNA [NM_001281435]
	A_32_P132317	0.617552	GPR155	Homo sapiens G protein-coupled receptor 155 (GPR155), transcript variant 1, mRNA [NM_001033045]
	A_23_P43326	0.617072	SPTLC1	Homo sapiens serine palmitoyltransferase, long chain base subunit 1 (SPTLC1), transcript variant 1, mRNA [NM_006415]
	A_33_P3275948	0.616785	STARD3NL	Homo sapiens STARD3 N-terminal like (STARD3NL), mRNA [NM_032016]
	A_23_P215406	0.616723	RAC1	Homo sapiens ras-related C3 botulinum toxin substrate 1 (rho family, small GTP binding protein Rac1) (RAC1), transcript variant Rac1b, mRNA [NM_018890]
	A_23_P201979	0.61532	CREM	Homo sapiens cAMP responsive element modulator (CREM), transcript variant 19, mRNA [NM_183013]
	A_23_P133582	0.615205	ETF1	Homo sapiens eukaryotic translation termination factor 1 (ETF1), transcript variant 1, mRNA [NM_004730]
	A_21_P0012676	0.614844	GK3P	Homo sapiens glycerol kinase 3 pseudogene (GK3P), non-coding RNA [NR_026575]
	A_23_P215227	0.614746	DNAJB6	Homo sapiens DnaJ (Hsp40) homolog, subfamily B, member 6 (DNAJB6), transcript variant 2, mRNA [NM_005494]
	A_23_P59637	0.614484	DOCK4	Homo sapiens dedicator of cytokinesis 4 (DOCK4), mRNA [NM_014705]
	A_23_P97309	0.614418	CASP9	Homo sapiens caspase 9, apoptosis-related cysteine peptidase (CASP9), transcript variant alpha, mRNA [NM_001229]
	A_23_P121011	0.61437	CSRNP1	Homo sapiens cysteine-serine-rich nuclear protein 1 (CSRNP1), mRNA [NM_033027]
	A_23_P71440	0.614277	GOLGA7	Homo sapiens golgin A7 (GOLGA7), transcript variant 2, mRNA [NM_001002296]
	A_23_P31844	0.614263	ATP6V1B2	Homo sapiens ATPase, H+ transporting, lysosomal 56/58kDa, V1 subunit B2 (ATP6V1B2), mRNA [NM_001693]
	A_23_P359897	0.614224	KDM7A	Homo sapiens lysine (K)-specific demethylase 7A (KDM7A), mRNA [NM_030647]
	A_23_P132910	0.614148	RBM47	Homo sapiens RNA binding motif protein 47 (RBM47), transcript variant 2, mRNA [NM_019027]
	A_24_P305764	0.613923	SMS	Homo sapiens spermine synthase (SMS), transcript variant 1, mRNA [NM_004595]
	A_24_P356601	0.613878	HEXIM1	Homo sapiens hexamethylene bis-acetamide inducible 1 (HEXIM1), mRNA [NM_006460]
	A_23_P357966	0.613668	PCMTD1	Homo sapiens protein-L-isoaspartate (D-aspartate) O-methyltransferase domain containing 1 (PCMTD1), transcript variant 1, mRNA [NM_052937]
	A_24_P4816	0.613543	GABARAPL1	Homo sapiens GABA(A) receptor-associated protein like 1 (GABARAPL1), mRNA [NM_031412]
	A_24_P314179	0.61351	ETS2	Homo sapiens v-ets avian erythroblastosis virus E26 oncogene homolog 2 (ETS2), transcript variant 1, mRNA [NM_005239]
	A_33_P3327852	0.613299	NDEL1	Homo sapiens nudE neurodevelopment protein 1-like 1 (NDEL1), transcript variant 2, mRNA [NM_030808]
	A_33_P3218905	0.613252	FAM13A-AS1	Homo sapiens FAM13A antisense RNA 1 (FAM13A-AS1), long non-coding RNA [NR_002806]
	A_21_P0011016	0.612064	LOC643733
	A_33_P3354267	0.611898	AKIRIN1	Homo sapiens akirin 1 (AKIRIN1), transcript variant 1, mRNA [NM_024595]
	A_23_P257895	0.611859	MAPK1	Homo sapiens mitogen-activated protein kinase 1 (MAPK1), transcript variant 2, mRNA [NM_138957]
	A_33_P3240843	0.611825	TMEM71	Homo sapiens transmembrane protein 71 (TMEM71), transcript variant 1, mRNA [NM_144649]
	A_23_P143845	0.611713	TIPARP	Homo sapiens TCDD-inducible poly(ADP-ribose) polymerase (TIPARP), transcript variant 2, mRNA [NM_015508]
	A_23_P364465	0.611487	GPBP1	Homo sapiens GC-rich promoter binding protein 1 (GPBP1), transcript variant 1, mRNA [NM_022913]
	A_33_P3298356	0.611184	SH3GLB1	Homo sapiens SH3-domain GRB2-like endophilin B1 (SH3GLB1), transcript variant 2, mRNA [NM_001206651]
	A_24_P63136	0.611173	P2RY13	Homo sapiens purinergic receptor P2Y, G-protein coupled, 13 (P2RY13), mRNA [NM_176894]
	A_23_P344555	0.610905	NEDD9	Homo sapiens neural precursor cell expressed, developmentally down-regulated 9 (NEDD9), transcript variant 1, mRNA [NM_006403]
	A_23_P214603	0.610857	FLOT1	Homo sapiens flotillin 1 (FLOT1), mRNA [NM_005803]
	A_23_P2683	0.610473	RPAP3	Homo sapiens RNA polymerase II associated protein 3 (RPAP3), transcript variant 1, mRNA [NM_024604]
	A_24_P382319	0.60984	CEACAM1	Homo sapiens carcinoembryonic antigen-related cell adhesion molecule 1 (biliary glycoprotein) (CEACAM1), transcript variant 1, mRNA [NM_001712]
	A_23_P433369	0.6098	HEATR5A	Homo sapiens HEAT repeat containing 5A (HEATR5A), mRNA [NM_015473]
	A_24_P270033	0.60952	MPZL3	Homo sapiens myelin protein zero-like 3 (MPZL3), transcript variant 1, mRNA [NM_198275]
	A_24_P322353	0.608922	PSTPIP2	Homo sapiens proline-serine-threonine phosphatase interacting protein 2 (PSTPIP2), mRNA [NM_024430]
	A_19_P00811196	0.608908	APTR	Homo sapiens Alu-mediated CDKN1A/p21 transcriptional regulator (non-protein coding) (APTR), long non-coding RNA [NR_038361]
	A_23_P167559	0.608895	RNF145	Homo sapiens ring finger protein 145 (RNF145), transcript variant 2, mRNA [NM_144726]
	A_24_P132787	0.608744	RAB18	Homo sapiens RAB18, member RAS oncogene family (RAB18), transcript variant 1, mRNA [NM_021252]
	A_33_P3289356	0.608378	CD58	Homo sapiens CD58 molecule (CD58), transcript variant 1, mRNA [NM_001779]
	A_33_P3851513	0.608063	LIN54	Homo sapiens lin-54 DREAM MuvB core complex component (LIN54), transcript variant 1, mRNA [NM_194282]
	A_33_P3298661	0.607697	ZNF148	Homo sapiens zinc finger protein 148 (ZNF148), mRNA [NM_021964]
	A_24_P252973	0.607055	CLP1	Homo sapiens cleavage and polyadenylation factor I subunit 1 (CLP1), transcript variant 1, mRNA [NM_006831]
	A_32_P231446	0.606907	HIPK1	Homo sapiens homeodomain interacting protein kinase 1 (HIPK1), transcript variant 1, mRNA [NM_198268]
	A_32_P224666	0.606868	CAPZA2	Homo sapiens capping protein (actin filament) muscle Z-line, alpha 2 (CAPZA2), mRNA [NM_006136]
	A_23_P370142	0.606861	PAFAH1B2	Homo sapiens platelet-activating factor acetylhydrolase 1b, catalytic subunit 2 (30kDa) (PAFAH1B2), transcript variant 1, mRNA [NM_002572]
	A_23_P48886	0.606733	ADAM10	Homo sapiens ADAM metallopeptidase domain 10 (ADAM10), mRNA [NM_001110]
	A_32_P181077	0.60651	DOCK8	Homo sapiens dedicator of cytokinesis 8 (DOCK8), transcript variant 1, mRNA [NM_203447]
	A_23_P156788	0.606194	STX11	Homo sapiens syntaxin 11 (STX11), mRNA [NM_003764]
	A_24_P322741	0.605987	IL10RB	Homo sapiens interleukin 10 receptor, beta (IL10RB), mRNA [NM_000628]
	A_32_P178966	0.605982	TMEM170B	Homo sapiens transmembrane protein 170B (TMEM170B), mRNA [NM_001100829]
	A_23_P118888	0.605831	PAFAH1B1	Homo sapiens platelet-activating factor acetylhydrolase 1b, regulatory subunit 1 (45kDa) (PAFAH1B1), mRNA [NM_000430]
	A_33_P3309556	0.605725	PTPRE	Homo sapiens protein tyrosine phosphatase, receptor type, E (PTPRE), transcript variant 1, mRNA [NM_006504]
	A_23_P140170	0.605464	SEC23A	Homo sapiens Sec23 homolog A (S. cerevisiae) (SEC23A), mRNA [NM_006364]
	A_32_P73217	0.605272	TMEM167B	Homo sapiens transmembrane protein 167B (TMEM167B), mRNA [NM_020141]
	A_23_P251945	0.605259	DCTN4	Homo sapiens dynactin 4 (p62) (DCTN4), transcript variant 2, mRNA [NM_016221]
	A_23_P117546	0.605118	SOS2	Homo sapiens son of sevenless homolog 2 (Drosophila) (SOS2), mRNA [NM_006939]
	A_23_P408271	0.604824	HSD17B11	Homo sapiens hydroxysteroid (17-beta) dehydrogenase 11 (HSD17B11), mRNA [NM_016245]
	A_23_P107693	0.604709	ZNF586	Homo sapiens zinc finger protein 586 (ZNF586), transcript variant 1, mRNA [NM_017652]
	A_24_P81900	0.604617	SLC2A3	Homo sapiens solute carrier family 2 (facilitated glucose transporter), member 3 (SLC2A3), mRNA [NM_006931]
	A_23_P362659	0.604291	MYD88	Homo sapiens myeloid differentiation primary response 88 (MYD88), transcript variant 2, mRNA [NM_002468]
	A_24_P301557	0.604171	LPIN2	Homo sapiens lipin 2 (LPIN2), mRNA [NM_014646]
	A_24_P414786	0.604088	CDC40	Homo sapiens cell division cycle 40 (CDC40), mRNA [NM_015891]
	A_24_P49447	0.603312	RIC1	Homo sapiens RAB6A GEF complex partner 1 (RIC1), transcript variant 1, mRNA [NM_020829]
	A_23_P204850	0.603289	RB1	Homo sapiens retinoblastoma 1 (RB1), mRNA [NM_000321]
	A_24_P916614	0.603123	PTBP3	Homo sapiens polypyrimidine tract binding protein 3 (PTBP3), transcript variant 1, mRNA [NM_005156]
	A_23_P79818	0.602538	OSER1	Homo sapiens oxidative stress responsive serine-rich 1 (OSER1), mRNA [NM_016470]
	A_22_P00001137	0.602497	HNRNPKP3	Homo sapiens heterogeneous nuclear ribonucleoprotein K pseudogene 3 (HNRNPKP3), non-coding RNA [NR_033868]
	A_23_P28485	0.602446	GCA	Homo sapiens grancalcin, EF-hand calcium binding protein (GCA), mRNA [NM_012198]
	A_22_P00007717	0.602293	PSMB8-AS1	Homo sapiens PSMB8 antisense RNA 1 (head to head) (PSMB8-AS1), transcript variant 1, long non-coding RNA [NR_037173]
	A_24_P304154	0.602225	AMPD3	Homo sapiens adenosine monophosphate deaminase 3 (AMPD3), transcript variant 3, mRNA [NM_001025390]
	A_24_P379750	0.602221	MXD1	Homo sapiens MAX dimerization protein 1 (MXD1), transcript variant 1, mRNA [NM_002357]
	A_23_P63178	0.6021	TAF12	Homo sapiens TAF12 RNA polymerase II, TATA box binding protein (TBP)-associated factor, 20kDa (TAF12), transcript variant 2, mRNA [NM_005644]
	A_24_P414332	0.602008	AFF1	Homo sapiens AF4/FMR2 family, member 1 (AFF1), transcript variant 2, mRNA [NM_005935]
	A_33_P3220833	0.60192	PAK2	Homo sapiens p21 protein (Cdc42/Rac)-activated kinase 2 (PAK2), mRNA [NM_002577]
	A_24_P396375	0.601772	ECE1	Homo sapiens endothelin converting enzyme 1 (ECE1), transcript variant 3, mRNA [NM_001113347]
	A_23_P99853	0.601283	FAM214A	Homo sapiens family with sequence similarity 214, member A (FAM214A), transcript variant 1, mRNA [NM_019600]
	A_23_P165879	0.601163	RAB10	Homo sapiens RAB10, member RAS oncogene family (RAB10), mRNA [NM_016131]
	A_32_P191004	0.600949	ATAD2B	Homo sapiens ATPase family, AAA domain containing 2B (ATAD2B), transcript variant 1, mRNA [NM_017552]
	A_23_P210619	0.600871	RTFDC1	Homo sapiens replication termination factor 2 domain containing 1 (RTFDC1), transcript variant 2, mRNA [NM_016407]
	A_24_P169773	0.600486	CTAGE4	Homo sapiens CTAGE family, member 4 (CTAGE4), mRNA [NM_198495]
	A_23_P14105	0.600209	RCBTB2	Homo sapiens regulator of chromosome condensation (RCC1) and BTB (POZ) domain containing protein 2 (RCBTB2), transcript variant 2, mRNA [NM_001268]
	A_23_P55649	0.600069	FPR2	Homo sapiens formyl peptide receptor 2 (FPR2), transcript variant 1, mRNA [NM_001462]
	A_24_P390403	0.600003	RTF1	Homo sapiens Rtf1, Paf1/RNA polymerase II complex component, homolog (S. cerevisiae) (RTF1), mRNA [NM_015138]
	A_23_P64630	-0.61268	RNF26	Homo sapiens ring finger protein 26 (RNF26), mRNA [NM_032015]
	A_23_P316472	-0.613199	DNHD1	Homo sapiens dynein heavy chain domain 1 (DNHD1), transcript variant 1, mRNA [NM_144666]
	A_33_P3410279	-0.61557	DOCK9	dedicator of cytokinesis 9 [Source:HGNC Symbol;Acc:HGNC:14132] [ENST00000340449]
	A_23_P91015	-0.659404	SMYD5	Homo sapiens SMYD family member 5 (SMYD5), mRNA [NM_006062]
	A_33_P3225086	-0.66472	PEX16	Homo sapiens peroxisomal biogenesis factor 16 (PEX16), transcript variant 2, mRNA [NM_057174]
	A_33_P3228573	-0.684653	ASPSCR1	Homo sapiens alveolar soft part sarcoma chromosome region, candidate 1 (ASPSCR1), transcript variant 2, mRNA [NM_001251888]
	Notes: This list includes 519 probes with gene names. Some of these probes indicate a same gene, and there are 483 unique genes in this list. Of these, expression levels of 477 genes were positively correlated with PDE4B expression while those of only 6 genes were negatively correlated with PDE4B expression. Sorted by correlation coefficients in descending order.

## Sheet: Table S4
	Supplementary Table 4. Significantly overrepresented Gene Ontology (GO) terms for genes coexpressed with PDE4B in human microarray data.
	GO ID	GO term	p	Benjamini-Hochberg corrected p	Input genes appearing in the GO database
	GO:0000186	activation of MAPKK activity	1.7e-07	0.00026	RAP1A, MAP3K1, GADD45B, KIDINS220, LRRK2, MAP3K8, PSEN1, JAK2, RAF1, CRKL, MAP3K5
	GO:0007596	blood coagulation	2.2e-07	0.00026	ENTPD1, DOCK8, H3F3A, PLAUR, JMJD1C, RAB27A, DOCK11, IRF1, CAPZA1, IRF2, CAPZA2, HIST1H3G, F2RL1, HIST1H3I, RAC1, JAK2, HIST2H3D, HIST1H3C, RAB5A, RCOR1
	GO:0071260	cellular response to mechanical stimulus	1.5e-06	0.0012	MAP2K4, MTPN, MAP3K1, IL1B, IRF1, FAS, RAC1, PTGS2, SLC38A2, TLR4, MYD88, KCNJ2
	GO:0007264	small GTPase mediated signal transduction	4.6e-06	0.0027	VAV3, RAB1A, DOCK4, DOCK8, LRRK2, RAB27A, RAB11A, RAP2C, RAB21, RAB10, DOCK11, RIT1, RAP1A, RAB31, RAB18, RAPGEF2, RAC1, RAB5A, SOS2, RHOQ, RAB8B
	GO:0006468	protein phosphorylation	1.5e-05	0.0066	RNASEL, LRRK2, FYB, STK3, COL4A3BP, PPP4R1, RPS6KA5, MAPK1, MAP3K8, JAK2, PAK2, SCYL2, MAP3K5, SRPK2, MORC3, MAP3K1, CHUK, CSNK1A1, DYRK1A, ADAM10, OXSR1, HIPK1, TGFBR2, SRPK1, SNRK, PAN3, PKN2, RAF1, ALPK1
	GO:0006470	protein dephosphorylation	1.8e-05	0.0066	PPP1R12A, PPTC7, PTEN, DAPP1, PPP2R2A, PTPN12, PPP2CA, PPP3CA, PTPRE, PPM1B, PPP4R1, PTPRC, PPP1R3B, PPP1R3D
	GO:0098609	cell-cell adhesion	1.9e-05	0.0066	SH3GLB1, RAB1A, DDX3X, CRKL, RAB10, TMEM2, CEACAM1, HNRNPK, KIF5B, CAPZA1, ABI1, NUMB, HIST1H3G, ARFIP1, PKN2, HIST1H3I, LRRFIP1, HIST1H3C, PAK2, EIF4G2, PICALM
	GO:0006974	cellular response to DNA damage stimulus	2.2e-05	0.0066	VAV3, BTG2, UBE2B, FBXW7, FMR1, BOD1L1, BRCA1, PSEN1, TOPORS, YY1, CASP9, POLB, SETX, BCL6, WAC, MAPK1, NABP1, MNDA
	Notes: GO terms were analyzed by GOTERM BP_DIRECT on the DAVID functional annotation tool for the 483 genes highly coexpressed (Pearson's |r| > 0.6) with PDE4B (including PDE4B itself) in the human total sample (patients and controls combined: N = 48). Only those terms with a Benjamini-Hochberg corrected p value of < 0.05 were considered significant and listed here.

## Sheet: Table S5
	Supplementary Table 5. Correlation of PDE4B DNA methylation status with reexperiencing symptoms and PDE4B mRNA expression.
		cg03874914	cg14227435	cg20382184	cg23087531	cg23128263
	Reexperiencing symptomsa	-0.400*	-0.384*	0.404*	0.397*	0.400*
	PDE4B mRNA expressionb	0.321*	0.464***	-0.463***	-0.339*	-0.331*
	Notes: Correlations were calculated by Pearson's r. *p < 0.05; ***p < 0.001. aCalculated in patients (n = 31). bCalculated in the total sample (n = 48).

## Sheet: Table S6
	Supplementary Table 6. List of all primer sequences used in qRT-PCR assay.
	List of all primer sequences used in mouse qRT-PCR assay.
	Gene	Sequence (5' to 3')
	c-fos	F: CCGAAGGGAACGGAATAAGA
	c-fos	R: GGTGGGCTGCCAAAATAAAC
	Pde4b	F: GCTCAAGCCTGAACAACACA
	Pde4b	R: TGAGTACCCAGCCACATTGA
	Rap1a	F: ATTGCCAACAGTGCATGCTG
	Rap1a	R: TAGTGCAAACCCTTGGCCAT
	Nkap	F: CTGGCAAGCGTATCCCAAGA
	Nkap	R: TTCCGAAGTCGAACAGCCTC
	Gapdh	F: ATGGCCTTCCGTGTTCCTAC
	Gapdh	R: GCCTGCTTCACCACCTTCTT
